# Supplementary material for: Prevalence, associated factors, and comorbidities of tinnitus in adolescents
Source: PLoS One. 2020 Jul 31;15(7):e0236723. doi: 10.1371/journal.pone.0236723 (PMC7394400; doi:10.1371/journal.pone.0236723)
Supplement: S1 File — (XLSX) [file pone.0236723.s001.xlsx]

## Sheet: data
id	date	school	strata	psu	weight	class	midhigh	gender	par_incm	fmhx	q1_1d	q1_1t	q1_2d	q1_2t	q2	q3	q4	q5	q6_1	q6_2	q6_3	q6_4	q6_5	q7_1_1	q7_1_2	q7_1_3	q7_1_4	q7_2_1	q7_2_2	q7_2_3	q7_2_4	q7_3_1	q7_3_2	q7_3_3	q7_3_4	q7_4_1	q7_4_2	q7_4_3	q7_4_4	q8_1_1	q8_1_2	q8_2_1	q8_2_2	q8_3_1	q8_3_2	q9_1	q9_2	q9_3	q10_1
0001	2016-06-20	1	1	1	60.9375	5	2	2	4	0	1	2	1	2	1	3	1	1	1	12	1	1	8	0				1	11	1	1	0				0				3	3	3	3	3	3	4	4	3	1
0002	2016-06-20	1	1	1	60.9375	5	2	1	2	0			1		1	3	1	1	2					1				1				0				0					3		3		3	4	4	4	1
0003	2016-06-20	1	1	1	60.9375	5	2	1	5	0	2	2	2	2	1		2		1		2	2	3	0				0				0				0				3	3	3	3	1	5	2	5	5	2
0004	2016-06-20	1	1	1	60.9375	5	2	1	2	0	2	2	1	2	1	3	1	1	1		1	2	5	1		20	2	1		10	1.5	0				0				3	5	3	5	3	3	4	5	5	2
0005	2016-06-20	1	1	1	60.9375	5	2	1	5	0	2	2	2	2	2	3	1	1	1	13	2	1	10	0				0				0				0				3	3	3	3	3	3	5	4	3	2
0006	2016-06-20	1	1	1	60.9375	5	2	1	3	1	2	2	2	2	1		1	1	1	13	1	2	1	0				0				0				0				3	3	3	3	3	3	3	3	2	1
0007	2016-06-20	1	1	1	60.9375	5	2	1	3	0	2	2	2	2	1		1	1	1	15	1	2	5.5	0				1	15	10	2	0				0				3		3		3		3	4	4	1
0008	2016-06-20	1	1	1	60.9375	5	2	1	2	0	2	2	2	2	2	3	2	3	1	13	1	1	5	1	14	2	10	0				0				0				1									2
0009	2016-06-20	1	1	1	60.9375	5	2	1	2	0	2		1		2	3	1	1	1	13	1	2	3	1	13	7	1.5	0				0				0				3	3	3	3	3	3	4	4	4	1
0010	2016-06-20	1	1	1	60.9375	5	2	2	3	0	2	2		2	1	3	1	1	1	14	1	2	5	1	13	1	1	1	13	4	2	1	16	1	2	0				3	2	3	2	3	2	3	3	3	2
0011	2016-06-20	1	1	1	60.9375	5	2	1	5	0	1				1	3	1	1	1	15	3	2	7	1	10	10	3	1	10	7	2	0				0				3	3	3	4	3	2	3	4	3.5	2
0012	2016-06-20	1	1	1	60.9375	5	2	1	4	0	2	2	2	2	1	3	2		1	14	2	2	7	1	5	23	3	1	14	20	1	0				0				3	5	3	5	3	5	5	5	5	2
0013	2016-06-20	1	1	1	60.9375	5	2	2	4	0	2	2	2	2	1	3	2		1	10	1	2	2.5	0				1				0				0				3	3	3	3	3	3	3	3	5	1
0014	2016-06-20	1	1	1	60.9375	5	2	1	3	0	2	2	2	2	1	3	1	1	1	16	1	2	4	1	9	15	3	1	13	10	2	0				0				3	5	3	5	3	5	5	5	5	2
0015	2016-06-20	1	1	1	60.9375	5	2	1	2	0	2		2		1	3	2		1	12	1	2	7	1	10	25	5	1	14	17	2	0				0				3	4	3	4	3	4	5	5	5	2
0016	2016-06-20	1	1	1	60.9375	5	2	1	3	0	2	2	2	2	1	3	2	1	1	13	1	1	7	1	15	20	5	1	15	25	1	0				0				3	3	3	3	3	3	5	5	5	2
0017	2016-06-20	1	1	1	60.9375	5	2	2	5	0	2	2	2	2	1	3	2		1	13	1	2	5	1	14		1	1	14	2	1	0				0				1	3	1	3	1	4	5	5	5	1
0018	2016-06-20	1	1	1	60.9375	5	2	2	2	0	2	2	2	2	1		1	1	1	12	1	2	5	1	12	2	2	1	12	4	2	0				0				3	2	3	5	3	3	3	4	4	2
0019	2016-06-20	1	1	1	60.9375	5	2	1	5	0	2	2	2	2	1	3	2	1	1	12	1	2	2	0				0				0				0				1	1	1	1	1	1	5	5	5	1
0020	2016-06-27	2	2	2	504	1	2	2	3	0	1	1	2	2	1	3	2		1	13	1	1	3	0				1	13	1	3	0				0				3		3		3		4	3	3	1
0021	2016-06-27	2	2	2	504	1	2	2	5	0	1			1	1	3	1	2	1	15	1	1	10	1	15	0.16	1	1	7	0.41	2	1				0					4		4		4	4	4	4	1
0022	2016-06-27	2	2	2	504	1	2	2	2	0	2	2	2	2	1	3	3		1		3	2	8	1	12	15	3	1	14	7	1	1	14	1	2	1	16	3	5	3	5	3	4	3	3	5	4	3	2
0023	2016-06-27	2	2	2	504	1	2	2	5	1	2	2	2	2	1	3	2		1	13	1	2	7	0				1	12	2	2	0				0				3	2	3	2.5	3	2.5	1.5	1.5	1.5	1
0024	2016-06-27	2	2	2	504	1	2	2	2	0	2	2	2	2	2	3	1	2	1	13	1	2	2	1	12	1.5	2	1	12	3	1	1	15	1	5	0				3	2	3	4	3	3	3	3	3	1
0025	2016-06-27	2	2	2	504	1	2	2		0	2	2	2	2	1	3	1	1	1		1	2	2	1				0				0				0				3	3	3	3	3	3	4	4	4	1
0026	2016-06-27	2	2	2	504	1	2	2	5	0	2	2	2	2	4	3	2		1	14	1	2	3	1	14			1	14			0				0					2		2		2	3	3	3	1
0027	2016-06-27	2	2	2	504	1	2	2	5	0	2	2	2	2	1	3	1	1	1	14	1	2	1.5	1	15			1	14	1	2	0				0				3	3	3	2	3	3	2.5	2.5	2.75	1
0028	2016-06-27	2	2	2	504	1	2	2	4	0	2	2	2	2	1	3	2		1		1	2	9	1	14	2	1	1	14	4	2	0				0				3	3	3	3	3	3	3.5	3.5	3.5	1
0029	2016-06-27	2	2	2	504	1	2	2	5	0	2	2	1	2	1	3	1	1	1	13	1	2	2	1	14	4	5	1	12	1	2	0				0				3	2	3	2	3	2	1	1	1	2
0030	2016-06-27	2	2	2	504	1	2	2	5	0	2	2	2	2	1	3	1	1	1	13	1	1	10	1	14	1	1	1	13	1	3	0				0				3	2	3	2	3	3	2	2	1	1
0031	2016-06-27	2	2	2	504	1	2	2	5	0	2	2	2	2	1	3	1	2	2					0				1	8	1	1	0				0				3		3		3		2	3	3	1
0032	2016-06-27	2	2	2	504	1	2	2	3	0	2	2	2	2	1	3	1	1	1	13	1	2	4	1	14	2	1	1	10	2	2	1	14	1	4	0				3	3	3	2	3	2	3	3	3	1
0033	2016-06-27	2	2	2	504	1	2	2	5	1	2		1		1	3	1	1	1	12	1	2	5	1	14		1	1	11		1	0				0				3	2	3	3	3	2	3	2	2	1
0034	2016-06-27	2	2	2	504	1	2	2	4	0	2	2	2	2	1	3	2		2					0				1				0				0										3	3	3	1
0035	2016-06-27	2	2	2	504	1	2	2	3	0	2	2	2	2	1	3	2		1	14	1	1	7	0				0				0				0				3	4					5	5	5	1
0036	2016-06-27	2	2	2	504	1	2	2	5	0	2	2	2	2	2	3	1	2	1	12	1	2	6	1	13	1	5	1	12	1	4	0				0				3		3		3		2	3	3	1
0037	2016-06-27	2	2	2	504	1	2	2	2	0	2	2	1	2	2	3	1	1	1	12	1	1	7	1	13	10	1	1	13	15	1	0				0				3	3	3	3	3	3	4	4	3	1
0038	2016-06-27	2	2	2	504	1	2	2	4	1	2	2	2	2	1	3	3	1	1	10	2	2	1	0				0				0				0				3	3	3	3	3	3	3	3	3	1
0039	2016-06-27	2	2	2	504	1	2	2	3	0	2	2	2	2	1	3	2		1	14	1	2	3	0				1	15	0.5	3	0				0				3	3	3	3	3	3	4	4	3	1
0040	2016-06-27	2	2	2	504	1	2	2	5	0	2	2	2	2	2	3	1	1	1	13	1	2	6	1	13	10	2	1	12	3	2	0				0				3	4	3	5	3	4	4	4	3	1
0041	2016-06-27	2	2	2	504	1	2	2	5	0	2	2	2	2	1	3	2		1	10	1	2	3	0				1	16	1	2	0				0				3	3	3	3	3	3	3	3	3	1
0042	2016-06-27	2	2	2	504	1	2	2	5	0	2	2	2	2	2	3	1	1	1	11	1	2	2	0				1	10	0.25	2	0				0				3	3	3	3	3	3	3	3	2	1
0043	2016-07-13	3	3	3	291.2	4	2	2	4	0	2	2	2	2	3	3	1	2	1	14	1	1	4	1	15	0.5	1	1	13	0.5	2	0				0				3	2	3	3	3	3	3	2	2	1
0044	2016-07-13	3	3	3	291.2	4	2	2	4	0	2	2	2	2	3	3	1	2	1	14	1	1	4	1	15	0.5	1	1	13	0.5	2	0				0				3	2	3	3	3	3	3	2	2	1
0045	2016-09-13	4	4	4	474	2	1	2	2	0	2	2	2	2	2	3	1	2	1	10	1	1	6.5	1	13	1	1.5	1	10	2	2.5	0				0				3	3	3	3	3	3	3	3	3	1
0046	2016-10-26	5	5	5	95	1	1	2	5	0	2	2	2	2	1		1	1	1	10	1	2	8	1	13		1	1	11	2	1	1	12	1	3	0				3	4	1	3	3	3	2	2	2	1
0047	2016-09-09	6	6	6	44.7917	2	2	1	5	0	2	2	2	2	2	3	1	2	1	15	1	2	6	1	15	15	2	0				0				0				1						4	3	4	1
0048	2016-07-13	7	7	7	152.444	3	2	2	3	0	2	2	2	2	2	3	1	1	1	10	1	2	4	1	14	1	1	1	11	4	1	1	15	1	3	0				3	3	3	3	3	3	2.5	2.5	2.5	1
0049	2016-07-06	8	8	8	67.5	1	1	2	5	0	2	2	2	2	1		1	1	1	11	2	2	4	0				1	14	0.5	2	1	14	0.5	3.5	0				3	2	3	3	3	3	1	1	1	1
0050	2016-07-18	9	9	9	180	2	1	1	5	0	2		2	2	1		2		2					1	13	2	2	0				0				0				3	2	3	2	3	2	3	3	3	1
0051	2016-07-15	10	10	10	311.75	1	1	1	5	0	2	2	2	2	1		2		1	11	1	1	6	0				1	8		1	0				0				3	4	3	3	1	4	4	3	3	1
0052	2016-10-12	11	5	11	407.143	6	1	1	4	0					1	3			2					0				0				0				0													1
0053	2016-10-07	12	11	12	440	3	1	2	4	0	2		2		1	3	3		1	12	1	2	4	0				1	11	2	4	1	11	1	3	0				3	2	3	3	3	3	3	3	3	1
0054	2016-09-13	13	12	13	231.667	3	1	1	5	0	1	2	1	2	2	3	2		1	11	1	2	7	1	11	1	2	0				0				0					1		2		3	2	2	2	1
0055	2016-10-07	12	11	12	440	3	1	2	5	0	2	2	2	2	1		1	2	1	10.5	1	2	3.5	0				1	11	1.5	0.75	0				0				3	3	3	3	1	2	5	4	3	1
0056	2016-08-30	14	13	14	28.62	1	1	2	3	1	2	2	2	2			1	1	1	10	1	2	6	1	11	1	2	1	11	4	1	1	12	1	3	0					2		3		3	4	4	4	1
0057	2016-08-24	15	14	15	171.346	1	2	2	4	0	1	2	2	2	1		2		1	14	1	2	2	0				1	14	1	2	0				0				3	4	3	3	3	4	3	3	3	1
0058	2016-10-18	16	15	16	90.625	2	1	2	2	0	1	2	2	2	2	3	1	2	1	6	1	1	8	1	13	3	3	1	13	5	3	0				0				3	5	3	5	3	5	5	4	4	1
0059	2016-06-27	2	2	2	504	1	2	2	4	1	2	2	2	2	1	3	3	1	1	10	2	2	1	0				0				0				0				3	3	3	3	3	3	3	3	3	1
0060	2016-08-16	17	16	17	139.821	4	2	2	4	0	2	2	2	2	1	3	1	1	1	14	1	2	2.5	0				1	15	1	2	1	15	2	3.5	0				3	3	3	4	3	4	3	3	3	1
0061	2016-11-09	18	17	18	75.2577	6	1	2		0														0				0				0				0
0062	2016-09-20	19	1	19	135	10	2	1	3	0	2	2	1	2	1	3	1	1	1	14	2	2		1	12	10	2	1	10	2	2	0				0				1	1	1	1	1	1	3.5	3.5	3.5	1
0063	2016-09-19	20	18	20	500.967	3	2	2	4	2						3	2		1	11	1	2	2	1	13		1	1	7	2	2	0				0				3	4	3	5	3	3	3	3	3	1
0064	2016-10-10	21	19	21	98.5507	4	1	2	3	0	2	2	2	2	1		2		2					1	14	1	1	1	14	2	2	0				0				3	3					4			1
0065	2016-11-23	18	17	18	75.2577	1	1	2	5	0	2	2	2	2	1	3	3	1	1		1	2	7	1	8		1	0				1			2	0					3		4		3	3	3	3	1
0066	2016-07-14	22	20	22	153	1	1	2	3	0					2	3	1	2	1	11	1	1	6	0				1	12	5	2	0				0				3	4	3	3	3	2	4	3	3	1
0067	2016-09-20	19	1	19	135	10	2	1		0	2	2	2	2	1		2		1	15	3	2	3	1	15	1	2	0				0				0				3	3	3	3	3	4	3	3	2	1
0068	2016-08-22	23	21	23	72	2	2	1		0	1	2	2	2	2	3	1	1	1	11	1	1	8.5	0				1	5	15	1	0				0				3	1	3	3	3	3	2	2	2	1
0069	2016-08-26	24	22	24	48	1	1	1	2	0	2	2	2	2	1		2		1	11	1	2	2	0				1	11	1	2	0				0				3	4	3	4	3	4	3	3	3	1
0070	2016-11-09	18	17	18	75.2577	4	1	2	3	0	2	2	2	2	1		2		1	10	1	1	6	1	14	1	2	1	12	1	2	0				0					3		2		3	2	2	2	1
0071	2016-08-24	25	23	25	53	2	2	1	5	0					1	3	1	2	1	16	1	2	5	1	13	20	4	0				0				0				3	3	3	3	3	2	4	4	3	1
0072	2016-07-14	26	24	26	330.909	7	2	1	3	0	2	2	2	2	1		1	1	1	12	1	2	5	1	10	2	2	1	10	1	3	0				0				3	3	3	1	1	2	3	3	2	1
0073	2016-07-15	27	19	27	257.931	1	1	1	3	0	2	2	1	1	1		1	1	2					0				0				0				0				1	4		4		3	3	3	3	1
0074	2016-06-15	28	17	28	584	2	1	1	5	0	1	2			2	3	1	1	1	15	1	2	5	0				1	13	1	1	0				0				3	1	3	2	3	3	2	2	3	1
0075	2016-07-13	29	25	29	267.429	4	1	1	4	0	2	2	2	2		3	2	1	1	12	1	1	6	1	12	1	2	0				0				0				3	3	3	3	3	3	3	2	2	2
0076	2016-10-27	30	5	30	285	1	1	2	3	0	2	2	2	2	1		1	1	2					1	13	1	3	1	13	2	1.5	0				0				1	2	1	1	2	3	3	4	3	1
0077	2016-10-05	31	17	31	599.87	1	1	2		0	2	2	2	2	1		2		1	11	1	2	4	0				1	13	2.5	2	0				0				3	3	3	3	3	3	3	3	3	1
0078	2016-11-07	32	26	32	52	1	1	1	4	0	2	2	2	2	1		2		1		1	2	4.5	1	12	3	4	1	10		1	0				0				3	3	3	3	3	3	2.5	2.5	2.5	1
0079	2016-08-22	23	21	23	72	2	2	1		0	2	2	1	2	1		1	1	1	12	1	1	6.5	0				1	10			0				0				3	2	3	2	3	3	2	1	2	1
0080	2016-08-25	15	14	15	171.346	1	2	2	4	1	2	2	2	2	1		2		2					0				1	12	3	1	0				0				3	3	3	3	3	2	4	4	3	1
0081	2016-07-13	7	7	7	152.444	3	2	2	5	0	1	2	1	2	2	3	1	2	1	6	1	1	8	1	8	15	2	1	7	20	2	0				0				3	5	3	5	3	5	3	2	3	1
0082	2016-11-09	18	17	18	75.2577	3	1	1	4	1	2	2	2	2	1		1	1	1	11	1	2	3	1	12	1	2	1	4	1	1	0				0				3	3	3	3	3	3	2	2	2	1
0083	2016-11-09	18	17	18	75.2577	6	1	1	3	0	1		1		1		2		1	12	3		4	1	13	1	3	0				0				0				3	2	3	2	3	4	1	1	2	1
0084	2016-07-18	33	17	33	657	9	1	2		0	2	2	2	2	1		2		1	10	1	2	3	0				1	12	3	1	0				0				1	3	1	2	1	2	3	2	3	1
0085	2016-07-18	34	27	34	1267.5	10	2	1		0	2	2	2	2	1			1	1	13	1	2	4	1	12	4	1.5	1	15	1	2	0				0				3	1	3	3	3	3	3.5	3.5	3.5	1
0086	2016-06-15	28	17	28	584	2	1	2		0	2		2		2	3	3		1	9	1	1	5	0				1	12	2	2	1	4	1	1	0				1	3	1	4	1	3	4	3	2	1
0087	2016-10-19	35	28	35	111	5	2	1	3	1	2	2	2	2	1	3	2	1	1		1	2	5	0				0				0				0				3	3	2	3	1	1	4	4	4	1
0088	2016-09-13	13	12	13	231.667	4	1	2	3	0	2	2	2	2	1		2		2					0				1	14			0				0										3	3	3	1
0089	2016-10-18	36	29	36	50	1	2	2	4	3	2	2	2	2	1		1	1	1	13	1	2	4	0				1	13	1.5	2	0				0				3	4	3	3	3	3	3	3	3	1
0090	2016-11-04	37	12	37	434.575	5	1	1	3	0	2	2	2	2	1		2		1	10	1	2	4	1	11	20	1.5	0				0				0				3	3	3	3	3	3	4	3	3	1
0091	2016-10-18	16	15	16	90.625	2	1	2	5	0	2		2		2	3	1	2	1	10	1	1	5	0				1	11	0.5	1	0				0						3	3						1
0092	2016-06-20	1	1	1	60.9375	5	2	1	3	1	2	2	2	2	1		1	1	1	13	1	2	1	0				0				0				0				3	3	3	3	3	3	3	3	2	1
0093	2016-10-14	38	30	38	67.3333	2	1	2	5	0	2	2	2	2	1		2		1	13	1	2	3	0				0				0				0				3	3					3.5	3.5	3.5	2
0094	2016-10-17	39	13	39	53	3	1	2	4	0	2	2	2	2	2	3	1	1	1	8	2	2	4	0				1	6	20	0.3	0				0				3	1	3	2	3	3	2	2	2	1
0095	2016-01-01	40	11	40	440	1	1	1		0	1	1	2	2	1		2		2					0				1	10	1	0.5	0				0										1	1	1	1
0096	2016-08-19	41	31	41	138	3	2	1	2	0	2	2	2	2	2	3	1	2	1	14	1	2	7	1	7	2	4	0				0				0				3	3	3	3	3	2	4.5	5	4.5	2
0097	2016-09-06	42	32	42	120.6	1	1	2	3	0	2		2		1		1	1	1	12	1	2	5	0				1	12	2	1	0				0				3	3	3	3	3	3	3	3	3	1
0098	2016-08-21	43	33	43	216	4	2	1	4	0	2		2		1			1	1	14	1	2	1	1	14	8	3	0				0				0				3	4	3	1	3	2	3	2	2	1
0099	2016-08-26	15	14	15	171.346	1	2	2		0	2	2	2	2	1		1	1	1		1	2	4	1		1.5	1	0			1	0				0										3	3	3	1
0100	2016-08-25	44	34	44	1260	3	1	1	1	0	2	2	2	2	1		2	1	1		1	2		1	11	1	1	0				0				0				2	1	2	3	2	2	4	4	4	1
0101	2016-08-17	7	7	7	152.444	3	2	2	4	0	2	2	2	2	2	3	1	2	1	11	1	2	6	0				1	5	1	2	1	14	1	2	0				3	1	3	1	3	1	2	1	1	1
0102	2016-11-09	18	17	18	75.2577	2	1	1	5	0					2	3	1	2	1	11	1	2	7	1	12	8		0				0				0					5		5		5	2	2	3	1
0103	2016-11-09	18	17	18	75.2577	3	1	1	4	0	2		2		1	3	3		1	11	1	2	4	1	12	2	3	1	10	1	2	0				0				3	3	3	3	3	4	2	2	2	1
0104	2016-11-27	18	17	18	75.2577	1	1	1	5	0	2	2	2	2	1		1	1	1	12	1	2	5	0				1	14	2	2	1	14	1	2	0				3	3	3	3	3	3	2	2	2	1
0105	2016-07-21	45	35	45	228.125	1	1	2	2	0	1	2	1	2	1		3		1	12	1	2	4	0				1	12		1	0				0				3	3	3	3	3	3	1	3	3	1
0106	2016-07-18	46	36	46	278.571	8	2	2	3	0	1	1	2	2	1		1	1	1	8	1	2	3	1	14	5	3	1	13	2	2	0				0				3	3	3	3	3	3	3	3	3	1
0107	2016-07-18	46	36	46	278.571	8	2	2	3	0	2		2		1		1	2	1	12	1	2	3	1	12	7	2	1	12	2	2	0				0				2	5	3	2	3	2	3	4	2	1
0108	2016-07-14	22	20	22	153	1	1	2	5	0	2	2	1	2	1			1	1	10		2		0				1	12	5	1.5	0				0				3		3		3		3	3	3	1
0109	2016-01-01	47	37	47	216	1	1	2	3	0	2	2	1	2	1		2		1	9	1	2	4	0				1	12	1	1	0				0				3	5	3	2	1	2	3	3	2	1
0110	2016-07-14	26	24	26	330.909	7	2	1	5	0	2	2	2	2	1		2		1	8	1	1	7	1	8	6	4	1	8	3	1	0				0				3	3	3	3	3	3	4	4	4	1
0111	2016-07-14	26	24	26	330.909	7	2	1	5	0	1	2	2	2	1		3		1	16	1	2	4	1	13	7	3	1	15	4	1	0				0				3		3		3		1	2	2	1
0112	2016-07-18	34	27	34	1267.5	10	2	1	4	0	1	2	1	2	2	3	1	1	1	14	1	2	2.5	1	12	10	0.5	1	13	5	0.2	0				0				3	4	3	4	3	4	2.5	2.5	2.5	1
0113	2016-07-15	10	10	10	311.75	1	1	1	4	0	2	2	2	2	1		3		1	11	1	2	5	1	9	11	2	1	12	1	1	0				0													2
0114	2016-07-15	10	10	10	311.75	1	1	1	5	0	2	2	2	2	2	3		1	1	11	1	2	4	1	7			1	7			0				0				3	4	3	3	3	3	4	4	4	1
0115	2016-07-11	48	22	48	267.84	1	1	1	3	0	2	2	2	2	1		3		2					0				1				0				0				1	3	1	3	1	3	3	3	3	1
0116	2016-01-01	49	1	49	187.5	2	2	2	5	0	1	2	1	2	2	3	1	1	1		3	1	9	0				1		7	2	1	16	3	3	0				3	5	1	1	1	1	2	3	3	1
0117	2016-09-13	13	12	13	231.667	2	1	2	3	0	2	2	2	2	2	3	3	1	1	11	1		4	0				1		0.5	1	0				0				3	3	3	3	3	3	2.5	2.5	2.5	1
0118	2016-09-13	13	12	13	231.667	3	1	2	3	0	2		1		2	3	1	2	1	11	1	1	5	1	12	1	1	1	11	1	1	0				0				3	3	3	3	3	3	4	5	4	1
0119	2016-09-13	13	12	13	231.667	3	1	1	5	0	2		2		2	3	1	1	1	11	1	2	1	0				1	12	1	1	0				0				3	3	3	3	3	3	1	2	2	1
0120	2016-10-28	50	8	50	15	1	1	1	4	0	2	2	2	2	1				1	9	1	2	6	1	7	8	4	1	10	1	2	0				0				3	3	3	4	1	4	4	4	4	1
0121	2016-10-14	51	3	51	354.545	10	2	1	3	0	2	2	2	2	1	3	1	1	1	13	1	2	6	1	4	9	4	1	6	5	1.5	0				0				3	1	3	3	3	5	3	3	3	1
0122	2016-09-28	52	38	52	141	2	1	1	5	0	2	2	2	2	1		2		1	10	1		3	0				0				0				0				3	2	3	3	3	3	3	3	3	1
0123	2016-09-28	52	38	52	141	3	1	1	4	1	2	2	2	2	1		1	1	1	13	1	2	3	0				1	13	0.5	1	0				0				1	5	1	5	1	5	2	3	4	1
0124	2016-09-28	52	38	52	141	1	1	1	5	1	2	2	2	2	1		2		1	11	1	2	5	1	11	3	3	1	9	1	1	0				0				3	2.5	1	2	1	3	1	1	2	1
0125	2016-09-09	53	32	53	529.694	4	1	2	5	0			1	2	1		3		1	7	1	2	3	0				1	11	2	1.5	0				0				3	3	3	3	3	3	1	1	1	1
0126	2016-09-09	6	6	6	44.7917	2	2	1	3	0	2	2	2	2	1		1		1	14	1	2	4	1	14	1	2	0				0				0				3	3	3	3	3	3	3	3	3	1
0127	2016-09-12	54	39	54	112	6	1	1	4	0	2		2		1				1	12	1	2	5	1	10	1	2	0				0				0				3	2	3	2	1	2	4	3	3	1
0128	2016-09-12	54	39	54	112	6	1	1	2	0	2	2	2	2	1		1	1	1	12	1	2	4	1	12	4	2	0				0				0				3	3	1	2	3	3	3	3	3	1
0129	2016-10-14	38	30	38	67.3333	2	1	1	3	0	2	2	2	2	1	3	3	1	1		1	1	6	1	14	3	4	1	13	0.5	2	0				0					3		3		3	4	3	3	1
0130	2016-10-14	38	30	38	67.3333	1	1	1		0	2	2	1	2	1	3	2	1	1		1	2	10	1	14	5	3	1	14		5	0				0					2		2		5	5	5	5	1
0131	2016-08-12	17	16	17	139.821	4	2	2	3	0	2	2	2	2	1		1	2	1	8	1	2	6.5	1	15		1	1	14			0				0				1	5	3	3	3	3	4	3	3	1
0132	2016-08-22	23	21	23	72	2	2	1		0	2		2		2	3		1	1	14	1	2	6	1	13	6	6	1	14	6	3.5	0				0				2	3	2	3	2	3	5	5	5	2
0133	2016-08-24	44	34	44	1260	3	1	2	1	0	1	2	2	2	1		1	1	1	12	1	2	3	1	12	1	3	1	13	1	1	0				0				1	1	3	3	3	3	4	3	3	1
0134	2016-08-25	24	22	24	48	1	1	1	5	0	2	2	2	2	2	3	1	1	1	13	1	2	4	1	13	8	2	0				0				0				3	4	3	3	3	4	1	1	2	1
0135		25	23	25	53	2	2	2		0	2	2	2	2		3	1	1	1		1	1	8	0				1		3	2	0				0										5	5	4	1
0136	2016-11-09	18	17	18	75.2577	2	1	1		0	2	2	2	2	2	3	1	1	1	11	1	2	4	0				0				0				0				3	2	3	2	3	2	3	3	3	1
0137	2016-11-09	18	17	18	75.2577	2	1	2		0	1	2	1	2	1		1	1	1	10	1	2		0				1	11	1	1	0				0				3	4	3	3	3	3	3	2	3	1
0138	2016-11-09	18	17	18	75.2577	3	1	1	3	0	2	2	2	2	1		3		1	12	1	1	6	1	14	10	3	1	13	1	2	0				0				3	3	1	3	1	4	3	3	3	1
0139	2016-11-09	18	17	18	75.2577	5	1	2	2	0	2	2	2	2	1	3	2		1	12	1	2	4	0				0				0				0					3		3		3	3	3	3	1
0140	2016-11-09	18	17	18	75.2577	5	1	2	4	0	2		2		2	3	1	1	1	10	1	1	8	1	13	3	2	1	13	7	2	1	13	1	3	0				3	4	1	3	1	3	4	2	2	1
0141	2016-07-06	55	1	55	39.7059	1	2	1	4	0	2	2	2	2	2	3	2		1	11	2	2	4	1	11	2	4	0				0				0				3	3	3	2	3	4	2	2	2	1
0142	2016-07-18	46	36	46	278.571	8	2	2	3	0					1		1	1	1	10	1	2	5	1	14	1	1	0				1	16	1	2	0				3	3	3	3	3	3	2	2	3	1
0143	2016-07-18	46	36	46	278.571	8	2	2	3	0	2	2	2	2	1		1	1	1	12	1	2	6	0				1	11	0.5	1	0				0				3	2	3	4	3	3	2	3	4	1
0144	2016-07-14	22	20	22	153	1	1	1	3	0	2	2	2	2	1	3	1	1	1	12	1	2	4	1	12	4	2	0				0				0				3	2	3	2	1	1	3	2	2	2
0145	2016-07-14	26	24	26	330.909	7	2	1	4	0	2	2	2	2	2	3	3		1	13	1	2	6	1	10	2	4	0				0				0				3	3	3	2	3	3	4	3	3	1
0146	2016-07-14	26	24	26	330.909	7	2	1	2	0	2	2	2	2	1		2		1	13	1	2	4	1	14	4	2	1	14	2	1	0				0				1	3	1	3	1	2	3	3	3	1
0147	2016-07-14	26	24	26	330.909	7	2	1	5	0	2	2	2	2	1		1	1	1	13	1	2	2	1	11	6	3	1	13			0				0				1	5	1	4	1	3	1	1	1	1
0148	2016-07-20	56	40	56	190	3	1	1	2	0	2	2	2	2	1		2		1	13	1	2	3	1	13	1	1	1	13	1	1	0				0				3		3		3					1
0149	2016-07-18	33	17	33	657	9	1	1	5	0	2	2	2	2	1		2		1	10	1	2	3	0				1	11	1	1	0				0				3	3	3	4	3	3	1	1	1	1
0150	2016-07-18	34	27	34	1267.5	10	2	1		0	1	2	2	2	1		1	1	1	10	1	2	3	1	10	2	2.5	1	12	2	2	0				0				3	2	3	2	3	3	3	3	4	2
0151	2016-07-18	34	27	34	1267.5	10	2	1	3	0	2	2	2	2	1		1	1	1	12	1	2	3	1	11	5	2.5	1	12	1	1	0				0				3	5	3	5	3	5	5	5	5	1
0152	2016-07-12	57	41	57	322.759	8	2	2	5	1	2		2		2	3	1	1	1	10	1	2	3	1	13	1	2	1	11	1	3	0				0					2		4		3	2	3	2	1
0153	2016-07-11	48	22	48	267.84	1	1	1	3	0	2	2	1	2	1		1	1	2					1	12	1	2	1	11	4	3	0				0										3	2	3	1
0154	2016-07-11	48	22	48	267.84	1	1	1	3	0	2	2	2	2	1		1	2	1	10	1	2	4	1	12	1	2	1	13	1	2	0				0				3	2	3	3	3	1	3	3	2	1
0155	2016-07-11	48	22	48	267.84	1	1	1		0	2		2		1	3	3		1	11	1	2	4	1	11	8	3	1	11	0.5	1.5	0				0				3	4	3	4	3	3	2	1	1	1
0156	2016-10-17	58	42	58	138.095	1	1	1	3	0	2	2	2	2	1		1	1	2					1	13	8	2	1	13	1	1	0				0										3	4	3	1
0157	2016-09-13	13	12	13	231.667	2	1	2	3	0	2	2	2	2	1		2		1	12	1	2	6	1	12	15	4	1	13	5	2	0				0					3					3			1
0158	2016-09-13	13	12	13	231.667	3	1	1	3	0	2	2	2	2	1		1		2					0				0				0				0				1	4	1	3	1	3	2	2	2.5	1
0159	2016-09-13	13	12	13	231.667	5	1	2	5	0	2	2	2	2	1		2		1	12	1	1	4	0				1	12	1	1	0				0					2					1	2	2	1
0160	2016-09-13	13	12	13	231.667	5	1	1	4	1	2	2	2	2	2	3	3	1	1	11	1	2	7	1	12	18	2	1	9	1	2	0				0				1	3	1	3	1	3	3	4	3	1
0161	2016-10-28	50	8	50	15	1	1	2	2	0	2	2	2	2	1		2		2					1	13	2	1	1	13	5	2	0				0				2	3	2	3	2	3	3	3	3	1
0162	2016-09-26	59	29	59	37.5	1	2	1		0	2	2	1	2	2	3			1	12	1	1	6	1	11	1	1	0				0				0					3		4		2	4	4	4	2
0163	2016-09-26	59	29	59	37.5	1	2	1	4	0	2	2	2	2	2	3	1	2	1	10	3	1	5	1	9	20	4	1	9	1	2	0				0				3	3	3	3.5	3	3	4.5	4.5	3.5	2
0164	2016-10-05	31	17	31	599.87	1	1	1	4	1	2	2	2	2	1		2		1	12	1	2	2	0				0				0				0				3	3	3	3	3	3	2	1.5	1	1
0165	2016-11-03	60	16	60	135	1	2	2	4	0	2	2	2	2	1		1	1	1	12	1	2	2	1	14	1	3	1	12	2	2	0				0				3	3	3	3	3	3	1	2	3	1
0166	2016-10-19	61	43	61	98.5185	5	2	1	4	0	2	2	2	2	1		1	2	2					0				1				0				0				3	1	3	1	3	1	2	2	2	1
0167	2016-09-06	62	6	62	49.6154	2	2	2	3	0	2	2	2	2	1	2	3		1	15	1	1	7	1	15	4	1	1	15	5	2	0				0				3	4	3	4	3	4	4	4	4	2
0168	2016-09-19	63	44	63	117.391	2	2	1	3	0	1	2	2	2	1		1	1	1	11	1	2	3	1	9	6	2	1	9	4	2	1	15	1	1	0				3	3	3	2	3	5	2	3	3	2
0169	2016-10-24	64	18	64	1825.38	2	2	1	3	0	2		2		1		1	1	1	14	1	2	4	1	14	0.5	2	0				0				0					3		4		5	3	3	3	1
0170	2016-10-26	65	45	65	69.2308	1	2	1	3	0	2	2	2	2	1	3	2		1		1	2		1	7	7	7	0				0				0				3	3	3	3	3	3	2	2	2	1
0171	2016-11-14	66	20	66	172.125	1	1	1	4	0	2	2	2	2	1		2		1		1	2	3	0				0				0				0				3	3	3	3	3	3	4	4	4	1
0172	2016-11-14	66	20	66	172.125	1	1	2	5	0	2	2	1	2	1		1	1	1	11	1	1	7	1	12	1	2	1	11	3	2	0				0				3	4	3	3	3	4	2	2	2	1
0173	2016-11-14	66	20	66	172.125	1	1	2	5	0	2	2	2	2	1	3	3		2					1	10	2	6	1	12	6	3	0				0					1					1	1	1	2
0174	2016-10-17	39	13	39	53	1	1	1	5	0	2	2	2	2	1		1	2	1	8	2	2	6	1	10	8	5	1	12	1	1	0				0					4		4		4	1	1	1	1
0175	2016-09-06	42	32	42	120.6	1	1	1	4	0					1		3		2					1	12	15	4.5	0				0				0				3	3	3	3	3	3	4	3	3	1
0176	2016-08-29	42	32	42	120.6	1	1	1	3	0	2	2	2	2	1		3		1	12	1	2	2	1	10	0.16	1	1	8	0.08	2	0				0				3	4	3	4	3	4	3	3	3	1
0177	2016-08-31	42	32	42	120.6	1	1	1	5	0					2	3	1	1	1	12	1	2	3	0				0				0				0													2
0178	2016-08-21	43	33	43	216	4	2	1	2	0	2	2	2	2	1		2		1	14	1	2	3	0				0				0				0				3	3	3	3	3	4	3	3	3	1
0179	2016-08-21	43	33	43	216	4	2	1	5	0	2	2	2	2	1		2		1	11	1	2	7	1	13	14	2	1	13	1	1	0				0				3	3	3	3	3	3	2	2	2	1
0180	2016-08-18	43	33	43	216	4	2	1		0	2	2	2	2	1		3		1	9	1	2	2	0				1	12	2	1.5	0				0				3	3	3	3	3	3	3	3	3	1
0181	2016-08-23	43	33	43	216	4	2	1	2	0	2	2	1	2	1	3	1	1	2					1	7	2	2	1	7	1	1	0				0				3	3	3	3	3	3	3	3	1	2
0182	2016-08-26	67	5	67	50	1	1	2	5	0	1	2	2	2	1		1	1	1	12	1	2	2	0				1	12	3	2	0				0				3	3	3	3	3	3	3	3	3	1
0183	2016-08-31	14	13	14	28.62	2	1	1	2	0	2	2	2	2	1		1	1	1	8	1	2	4	1	12	4	4	0				0				0				3	3	3	3	3	3	3	3	3	1
0184	2016-09-02	14	13	14	28.62	1	1	1		0	2	1			1	3		1	1	12	1			1	12		9	1	13		1	0				0													2
0185	2016-08-30	14	13	14	28.62	1	1	1		0	2	2	2	2	1		1	1	1	10	1	2	6	1	10	1	3	1	10	1	1	0				0				3	2	1	2	1	2	2	2	1	1
0186	2016-08-24	25	23	25	53	2	2	2	3	0	2		2		1	3	2		1	12	1	2	2	0				1	13	2	1	0				0				3	4	3	5	1	5	4	4		1
0187	2016-08-23	25	23	25	53	2	2	1	1	0		2		2	1		1	1	1	14	1		4	1	5	1	0.5	1	15	1		0				0				3	1	3	2	3	3	3	3	4	1
0188	2016-08-21	68	46	68	452	1	1	2	5	0	2	2	2	2	2	3	1	1	1	12	1	2	6	0				1	12	1	1	0				0					3		3		3	2	2	2	1
0189	2016-11-09	18	17	18	75.2577	2	1	1	2	0	2	2	2	2	1		2		2					1	11	4	2	0				0				0				1	3	3	3	3	4	4	4	4	1
0190	2016-11-09	18	17	18	75.2577	2	1	1	5	0	2		2		1				1	13	1		3	1	13	1	1	0				0				0				3	3	3	3	3	3	2	2	2	1
0191	2016-11-09	18	17	18	75.2577	3	1	1	5	0	1	1			1		2		1	12	1	2	7	1	11	1	1	0				0				0				3	3	3	2	3	1	3	3	3	1
0192	2016-11-09	18	17	18	75.2577	6	1	2	5	0	2	2	2	2	1		2		1	12	1	2	3	1	13	1	1	0				0				0				3	3	3	3	3	3	2	1	1	1
0193	2016-11-09	18	17	18	75.2577	6	1	2	5	0	1	2	1	2	2	3	1	1	2					0				1	10	2	1	0				0				3	3	1	3	1	4	2	3	3	1
0194	2016-11-09	18	17	18	75.2577	6	1	2	3	0	2	2	2	2	1			1	1	11	2	2	3	1	12	4	1	0				0				0				3	5	3	5	3	5	3	2	3	1
0195	2016-11-09	18	17	18	75.2577	1	1	1	3	0	2	2	2	2	1	3	3	1	1	10	1	1	6	1	14	20	1	1	13	1	2	1	7	1	20	0				3	2	3	2	3	3	3	1	1	1
0196	2016-11-09	18	17	18	75.2577	7	1	1	4	0	1	2	2	2	1		2		1	10	1	2	2	0				0				0				0				3	1	3	3	3	2	2	2	2	1
0197	2016-11-09	18	17	18	75.2577	7	1	2	1	0	2	2	2	2	1		2		2					0				1	13	1	1	0				0				3	1	3	3	3	3	3	3	3	1
0198	2016-11-09	18	17	18	75.2577	7	1	1	5	0	2		2		1		2		1	13	1	2	3	1	12	1	2	1	12	2	2	0				0				3	3	3	3	1	1	1	1		1
0199	2016-07-21	45	35	45	228.125	1	1	2	5	0	2	2	2	2	1		1	2	1	7	1	2	4	0				1	10	3		0				0				3	3	3	3	3	3	2	1	1	1
0200	2016-07-18	46	36	46	278.571	8	2	2	4	0	2	2	2	2	1		1	1	1	8	1	1	6	0				1	16	1	2	1	15	2	3	0				3	3	3	3	3	3	2	2	3	1
0201	2016-07-18	46	36	46	278.571	8	2	2	2	0	2	2	2	2	1		1	1	1	13	1	2	3	1	11		1	1	11	7	2	1	12	2	3.5	0				3	3	3	3	3	3	2	2	1	1
0202	2016-07-18	46	36	46	278.571	8	2	2	2	0	1	2	2	2	1		2		1	10	1	1	5	1	11	1	2	1	11	2	1	0				0				3	2	3	4	3	3	3	2	2	1
0203	2016-07-14	22	20	22	153	1	1	2	2	0	2	2	2	2	1		2		1		1	2		0				0				0				0													1
0204	2016-07-14	22	20	22	153	1	1	1	3	0	2	2	2	2	1		1	1	1	13	1	2	6	0				1	2	2	3	0				0					2		2		1	4	4	5	1
0205	2016-07-14	22	20	22	153	1	1	2	3	0	2	2	2	2	2	3	1	1	1	10	1	2	6	0				1	7	5	2	1	13	1	5	0				3	4	1	5	3	3	3	2	2	1
0206	2016-07-14	22	20	22	153	1	1	1	4	1	2	2	2	2	1	3	2		1	13				1	7	2	2	1	12			0				0				1	4	3	3	3	3	1	2	3	1
0207	2016-07-14	22	20	22	153	1	1	2	5	0	2	2	2	2	1		2		2					0				1	12		1	0				0				3	2	1	4	3	2	3	3	3	1
0208	2016-07-14	26	24	26	330.909	7	2	1	4	0	2		2		2	3	3		1	15	1	2	6	1	16	1	2	1	10	0.1	1	0				0				1	2	1	2	1	2	3	2	3	1
0209	2016-07-14	26	24	26	330.909	7	2	1	2	0	2	2	2	2	1		1	2	1	12	1	2	4	1	11	1	2	1	11	1	1	0				0				3	3	3	3	1	5	2	2	2	2
0210	2016-07-14	26	24	26	330.909	7	2	1	4	0	2	2	2	2	2	3	2		1	14	1	2	1	1	11	1	3	1	14	2	1	0				0				3	5	3	2	1	3	4	3	3	1
0211	2016-07-14	26	24	26	330.909	7	2	1	3	0	2	2	2	2	1		2		1	14	3	1	3	1	7	4	2	1	14	2	1	0				0				3	3	3	3	1	2	3	3	3	2
0212	2016-07-20	56	40	56	190	3	1	1	3	0					1	3	1	1	1	12	1	2	3	0				1	13	2	2	0				0					2		3		2	2	2	2	2
0213	2016-07-20	56	40	56	190	3	1	1	4	0	2	2	2	2	1		2		2					1	14	7	2	0				0				0				3	5	3	3	3	2	2	2	2	1
0214	2016-07-18	9	9	9	180	2	1	1	4	0	2	2	2	2	1		1	1	1	10	1	2	2	1	3	4	4	1	4	1	1	0				0				1	3	1	2	1	3	5	3	3	1
0215	2016-07-18	9	9	9	180	2	1	1	3	0	2	2	2	2	2	3	1	2	1	12	1	2	7	1	10	8	2	1	11	1	1	0				0				1	3	1	3	1	3	3	3	3	2
0216	2016-07-18	9	9	9	180	2	1	1	5	1	2	2	2	2	1		1	1	1	9	1	2		1	10	8	1	1	11	3	1.5	1	10	1	2	0				3	5	3	3	3	3	3	3	2	2
0217	2016-07-15	10	10	10	311.75	1	1	1		0	2	2	2	2	1		1	1	2					1	12	3	2	1	12	1	1	0				0				3	1	3	1	3	1	3	2	2	1
0218	2016-07-15	69	19	69	113.333	4	1	2	5	0	2	2	2	2	1	3	3		2					1	11	1		1	12	3		0				0				3	4	3	4	3	4	3	3	3	1
0219	2016-07-13	29	25	29	267.429	4	1	1	4	0	2	2	2	2	1		1	1	1	10	2	2	2	1	8	25	2	0				0				0				1	1.5	1	1.5	1	1.5	2	2	2	1
0220	2016-07-12	70	47	70	700	12	2	2	3	0	2	2	1	2	1		1	2	1	13	1	2	4	0				1	16	1	2	0				0				3	4	3	4	3	3	3	3	3	1
0221	2016-09-13	4	4	4	474	2	1	1		1		2		2	1		2		1	10	1	1	7	1	14	7.5	2	0				0				0				3	2	3	2	3	4	3	3	3	1
0222	2016-09-13	4	4	4	474	2	1	2	4	0	2	2	2	2	1		2		1	13	1	2	5	0				0				0				0				1	2	1	2	1	1	3	3	3	1
0223	2016-01-01	49	1	49	187.5	2	2	1	4	0	2	2	2	2	1	3	2	1	1	15	1	1	8	0				1	12	6	2	0				0					3		2		3	3	4	4	1
0224	2016-01-01	71	32	71	402	6	1	2	4	0	2	2	2	2	1	3	1	1	1	12	1		3	0				1	12	3	2	0				0				1	2	1	2	1	3	3	2	2	1
0225	2016-01-01	71	32	71	402	6	1	2	3	0	2	2	2	2	1		2		1	13	1	2	3	0				1	13	1.5	2	0				0				1	2	1	2	1	3	3	2	2	1
0226	2016-10-17	58	42	58	138.095	1	1	1	5	0	2	2	2	2	1		2		1	12		2	3	1	13	1	1	1	12	1	2	1	14	1	2	0					3		3			3.5		3	1
0227	2016-10-31	72	2	72	571.2	1	2	1	5	0	2	2	2	2	2	3	3		1	12	1	1	5	1	10	10	3	1	10	3	1	0				0				3	4	3	3	3	3	3	3	3	1
0228	2016-10-19	35	28	35	111	5	2	1	5	0	2	2	1	2	1	3	1	1	1	15	1	2	1	1	8	5	2	1	11	3	1	0				0				3	3	3	2	3	1	3	3	3	1
0229	2016-09-13	13	12	13	231.667	2	1	2	3	0	2	2	1	2	1		1	1	1		1	1	4	1	11			1	13			0				0				3	2	3	2	1	2	3	4	4	1
0230	2016-10-20	73	18	73	887.564	5	2	2		0	1	2	1	2	1		1	2	1	10	1	1	10	1	14	12	1	1	4	15	2	0				0				1	3	3	5	3	5	4	4	4	2
0231	2016-10-18	36	29	36	50	1	2	2	2	1	2	2	2	2	1	3	1	1	1	12	1	2	6	1	13	2	2	1	13	3	2	0				0				3	5	3	4	3	2	4	5	4	1
0232	2016-10-28	50	8	50	15	1	1	1	2	0	2		2		1	3	2		2					0				0				0				0					4		4		4				1
0233	2016-10-27	74	11	74	227.586	2	1	1	4	0	2	2	2	2	2	3	1	2	1		1	2	6	1	11	13	2	1	12	1	1	0				0										3	3	3	1
0234	2016-09-26	59	29	59	37.5	2	2	1		0			1		1	3	3	1	1		3	2		1	10		1	0				0				0				3	4	3	3	3	3	3	3	4	1
0235	2016-09-26	59	29	59	37.5	2	2	1	2	0	2	2	2	2	1		2		1	14	1	1	7	1	9	20	4	1	14	13	1	0				0				3	5	3	5	1	5	5	5	5	2
0236	2016-09-28	52	38	52	141	3	1	1	3	0	2	2	1	2	1		2		1	11	1	2	3.5	1	10	4.5	2	1	11	3.5	2	0				0				3	3	3	3	1	4	2	2	2	1
0237	2016-09-19	20	18	20	500.967	3	2	1	4	0	2	2	2	2	1	3	1	1	1	15	1	2	5	1	10	5	1	0				0				0				3	3	3	3	3	3	3	3	3	2
0238	2016-09-30	75	47	75	210	5	2	2	4	0	2	2	2	2	2	3	1	2	1	12	1	1	7	1	14	1.5		1	13	4		0				0				3	3	3	3	3	3	3	3.5	3.5	1
0239	2016-09-30	75	47	75	210	2	2	2		0	2	2	2	2	2	3	1	2	1	11	1	2	3	0				0				0				0				3	1	3	3	3	4	3	3	3	1
0240	2016-09-30	75	47	75	210	3	2	2	5	0		2		2	2	3	1	2	1	13	1	1	7	0				1	6	1	2	0				0				3	2.5	3	2.5	3	2.5	2.5	2.5	2.5	1
0241	2016-10-07	12	11	12	440	3	1	2	5	0	2	2	1	2	2	3	2		1	12	1	2	3	0				1	12	0.5	3	0				0				3	4	3	3	3	3	2	2	2	1
0242	2016-10-07	12	11	12	440	3	1	2	4	0	2	2	2	2	1		2		2					0				0				0				0				3	3	3	4	3	2	2	2	2	1
0243	2016-11-04	37	12	37	434.575	5	1	1	3	0	2	2	2	2	1		2		2					1	12	1	2	0				0				0				3	5	3	4	3	1	1	3	3	1
0244	2016-11-07	32	26	32	52	2	1	1	4	0	2	2	2	2	1		2		2					1	9	1	2	0				0				0				3	3	3	3	3	3	3	3	3	1
0245	2016-10-14	76	32	76	241.2	5	1	2	4	0	2	2	2	2	1		3		1	9	1	1	6.5	1	13	1	1	1	12	20	3	1	13	1		0				3	1	1	3	1	3	3	2.5	1.5	1
0246	2016-10-19	61	43	61	98.5185	5	2	1		0			1	2	1		1	1	1	13	1	2	4	1	10	1	1	1	10	5	2	0				0				3	1	3	1	3	3	3	3	3	1
0247	2016-09-06	62	6	62	49.6154	2	2	1	4	0	2	2	2	2	1		2		1	13	1	2	6	1	9	4	4	1	10	1	1	0				0				3	3	3	3	3	3	4	4	4	2
0248	2016-09-09	6	6	6	44.7917	1	2	2	4	0	2	2	2	2	1		2		1	13	1	1	7	0				0				0				0				3	3	3	3	1	4	3	4	4	1
0249	2016-11-03	77	7	77	173.25	4	2	2	4	0	2	2	2	2	1		3		1	13	1	2	3	1	7	1	2	1	11	2	2	0				0				3	1.5	3	2.5	3	3.5	3.5	3.5	3.5	1
0250	2016-11-14	66	20	66	172.125	1	1	2	2	0	2	2	2	2	1		3		1	10.5	1	2	7	1	10	2	1	1	11.5	2.5	2.5	0				0				3	3	3	2	3	2	4	4.5	4	2
0251	2016-11-14	66	20	66	172.125	1	1	2	5	0	2	2	2	2	1	3	2		1	11			2	0				1		1	1	1		1		0				3	3	3	3	3	3	3	3	3	1
0252	2016-10-17	39	13	39	53	1	1	1	5	0	1		1						2					1	14	2	2	0				0				0				3		1	3	1	3				1
0253	2016-01-01	40	11	40	440	1	1	1	2	0	2	2	2	2	1		2		2					0				0				0				0										3	3	3	1
0254	2016-09-01	62	6	62	49.6154	1	2	1		0	1	2	2		1		2		2					1	13	20	2	1	12	10	4	0				0				3	5	3	5	3	5	4	4	4	2
0255	2016-09-04	62	6	62	49.6154	1	2	1		0	2	2	2	2	1		2		1	13	2	2	5	1	10	5	4.2	0				0				0				3	4	3	1	3	4	5	5	5	1
0256	2016-08-23	24	22	24	48	1	1	1	4	0	2	2	2	2	1		2		1	11	1	2	6	1	12	13	1	1	9	2	1	0				0				3	3	3	3	3	3	4	3	2	1
0257	2016-08-16	17	16	17	139.821	4	2	2	5	0					2	3	1	2	1	15	1	2	6	0				1	13	0.1	1.5	0				0				3	3	3	3	3	3	3	3	3	1
0258	2016-08-21	41	31	41	138	3	2	1	4	0	2	2	2	2	2	3	2		1	15	1	2	6	1	13	15	2	1	14	2	1	0				0				3	2	3	2	3	2	1	1	1	1
0259	2016-09-06	42	32	42	120.6	1	1	2	3	0	2	2	2	2	1		2		1	10	1	1	4	0				1	10		1	0				0				3	4	1	2	1	2	3	4	4	1
0260	2016-09-06	42	32	42	120.6	1	1	1	4	0					1		3		1	12	1	2	2	0				1	13	0.08	2	1	13	1	2	0				1	2	1	2	1	2	4	4	4	1
0261	2016-08-18	43	33	43	216	4	2	1	4	0	2	2	2	2	1		2		1	12	1	2	2	1	9	10	2	1	12	3	2	0				0				2	3	3	4	3	2	4	3	3	1
0262	2016-08-30	67	5	67	50	1	1	1	1	0					1		2		1	11	2	2	3	1	10	2	3	0				0				0				3	3	3	4	3	2	4	3	4	2
0263	2016-08-29	14	13	14	28.62	2	1	1		0	2	2	2	2	1		3		1	11	1	2	4	1	10	2	1	1	8	3	2	0				0				1	2	1	2	1	2	4	3	4	1
0264	2016-09-02	78	13	78	39.75	3	1	1	3	0	2	2	2	2			1	1	1		1	2	6	1	12	1	1	1	14	1	1	0				0				1	2	1	3	1	3	4	4	4	1
0265		78	13	78	39.75	3	1	1		0	2	2	2	2	1		1	1	2					1	7	5	2	0				1	14	1	2	0					2		3		5	3	1	2	2
0266	2016-09-05	78	13	78	39.75	3	1	1	4	0	2	2	2	2	1	3	1	1	2					1	13		2	0				0				0				2	3	2	4	2	2	3	4	3	1
0267	2016-11-09	18	17	18	75.2577	2	1	1	5	0	2	2	2	2	1	3	2	1	1		2	2	6	1	12	3	2	1	11	1	2	0				0					1		4		1	3	3	4	1
0268	2016-11-09	18	17	18	75.2577	2	1	1	2	0	2	2	2	2	1		2		1	11	1			1	13	2	1	0				0				0				1	4	1	5	1	3	3	4	3	1
0269	2016-11-09	18	17	18	75.2577	3	1	1	3	0	2	2	2	2	1		2		2					1	12	1	2	0				0				0				3	2	3	2	3	2	3	3	3	1
0270	2016-11-09	18	17	18	75.2577	3	1	1	3	0	2	2	2	2					1	13	1	2	5	0				0				0				0				3	2	3	3	3	2	2	2	3	1
0271	2016-11-09	18	17	18	75.2577	3	1	1		0	2	2	2	2	2		2		1	12	1	2	5	0				0				0				0				2	3	2	3	2	3	1	1	1	1
0272	2016-11-09	18	17	18	75.2577	4	1	2	5	1	2	2	2	2	1	3	2		2					0				1	7			0				0					3		4		3	4	3	3	1
0273	2016-11-09	18	17	18	75.2577	6	1	1	2	0	2	2	2	2	1	3	2	1	1	8	1	2	5	1				0				0				0				3		3		3		2	2	2	1
0274	2016-11-09	18	17	18	75.2577	6	1	1	2	0	2	2	2	2	1		1	1	1	9	1	2	8	1				0				0				0										1	1	3	1
0275	2016-11-18	18	17	18	75.2577	1	1	1		0	2	2	2	2	1		2		1	12	1	2	7	1	13	1	2	1	14	1	2	0				0				3	3	3	3	3	3	2	3	4	1
0276	2016-11-24	18	17	18	75.2577	1	1	2	4	0	2	2	2	2	1		3		1	10	1	2	3	0				1	12	1	2	0				0				3	3	3	3	3	3	3	3	2	1
0277	2016-11-28	18	17	18	75.2577	1	1	2		0	2	2	2	2		3	2		2					1	10	2	1	0				0				0													1
0278	2016-11-09	18	17	18	75.2577	7	1	1	5	0	2		2		1		2		2					0				1	6	3	1	0				0					3		3		3	3	3	2	1
0279	2016-11-09	18	17	18	75.2577	5	1	1	2	0	2	2	2	2	1	3	2		2					0				1				0				0										5	5	5	1
0280	2016-11-09	18	17	18	75.2577	5	1	1	5	0	2	2	2	2	1		2		2					1	13	1		0				0				0										2	2	1	1
0281	2016-10-17	39	13	39	53	1	1	1	3	1	2	2	2	2	2	3	3		1	11	1	2	5	1	12	8	2	1	8	1	2	0				0				3	4	1	4	1	3	3	2	2	1
0282	2016-07-06	79	20	79	35.0625	1	1	1	4	0	2	2	2	2	1		2		1	8	1	2	5	1	11	1	1	1	10	1	1	0				0				3	2	1	4	1	4	2	2	2	1
0283	2016-07-21	45	35	45	228.125	1	1	2	4	0	2	2	2	2	1		2		2					0				0				0				0													1
0284	2016-07-21	45	35	45	228.125	1	1	1	5	0	2	2	2	2	1		2		2					1	12	2	1	0				0				0										2	2	2	1
0285	2016-07-21	45	35	45	228.125	1	1	1	5	0	2	2	2	2	1		3	1	1	12	1	2		1	13	0.5	2	0				0				0				3	3	3	3	3	3	3	4	5	1
0286	2016-07-18	46	36	46	278.571	8	2	2	3	0	2	2	2	2	2	3	1	1	1	13	1	1	8	1	13		3	1	13		1	0				0				2	1	2	2	3	3	2	2	3	1
0287	2016-07-18	46	36	46	278.571	8	2	2	1	0	2		2		2	3	1	1	1	12	1	2	7	1	11	1	2	1	8	1	2	0				0				3	3	3	3	3	3	3	2	4	2
0288	2016-07-18	46	36	46	278.571	8	2	2	3	0	2	2	2	2	1	3	3		1	14	1	2	5	1				1	12	1		1	14	1	3	0				3	4	3	3	3	3	2	3	4	1
0289	2016-07-14	22	20	22	153	1	1	2	2	0	2	2	2	2	1				1		1	2		0				0				0				0										4	3		1
0290	2016-07-14	22	20	22	153	1	1	2	5	0					1	3	1	1	2					0				0				0				0				3	2	1	1			2	2	2	1
0291	2016-01-01	47	37	47	216	1	1	2	5	0	2	2	2	2	1		1	1	1	7	1	2	3	0				1	12	2	0.5	0				0				3	4	1	2	1	2	3	3	3	1
0292	2016-01-01	47	37	47	216	1	1	2	3	0	2	2	2	2	1		1	2	1	7	1	2	4	0				1	11	1	1	0				0				3	2	1	1	1	1	3	3	3	1
0293	2016-01-01	47	37	47	216	1	1	2	5	0	2	2	2	2	1		3		1	10	1	2	6	0				1	11	3	2	0				0				3	3	3	3	3	3	2	2	2	1
0294	2016-07-20	56	40	56	190	3	1	1	4	0	2	2	2	2	1		2		2					1	12	8	2	0				0				0				3	3	3	3	3	3	4	4	4	2
0295	2016-07-20	56	40	56	190	3	1	1	3	1	2	2	2	2	1		1	1	1		1	1	3	0				1	12	2	2	0				0				1	2	3	3	3	3	3	3	3	1
0296	2016-07-20	56	40	56	190	3	1	1	3	0	2		2		1		2		1	12	1	2	4	1	7	12	3	0				0				0				1	5	1	5	1	5	2.5	2	2	1
0297	2016-07-15	27	19	27	257.931	1	1	1	3	1	2	2	2	2	1	3	2		1	13	1	2	4	0				0				0				0				3	3	3	5	3	4	3	3	3	1
0298	2016-07-18	9	9	9	180	2	1	1	5	0	2		2		1		1	2	2					1	11	2	2	0				0				0					3		3		3	2	2	2	1
0299	2016-07-18	33	17	33	657	9	1	1	4	0	2	2	1	2	1		3		1	9	1	2	5	1	11	4	3	1	10	1	1	0				0				1	4	1	4	1	4	2	2	1	1
0300	2016-07-18	33	17	33	657	9	1	1	5	1	2	2	2	2	1		1	1	1	12	1	2	6	0				0				0				0				1	2	1	2	1	2	3	3	3	1
0301	2016-07-18	34	27	34	1267.5	10	2	1	4	0	2	2	2	2	1		1	1	1	13	1	2	2	1	12	8	3	1	15	2	2	0				0				3	2	3	3	3	3	3	3	3	2
0302	2016-07-15	69	19	69	113.333	2	1	2	5	0	2	2	2	2	2	3	2		1	10	1	2	4	0				0				0				0				3	3	3	3	3	2	1	1	2	1
0303	2016-07-13	29	25	29	267.429	4	1	1	3	0	2				1		2		2					1	12	1	1	1	10	1	1	0				0				1	2	1	2	1	3	2	3	2	2
0304	2016-07-13	80	12	80	333.6	2	1	1		0	2	2	2	2	1		2		1		2	2	2	1	12			0				0				0					1					4			1
0305	2016-07-13	80	12	80	333.6	2	1	2	3	0	2	2	2	2	1		2		2					1	11	3	2	1	12	1	2	0				0				3	2	1	2	1	3	3	3	3	1
0306	2016-07-12	57	41	57	322.759	8	2	2		0	2		2		1		1	1	1	13	1	2	3	1	13		0.1	1	10	1	0.5	0				0				3	3	3	3	3	3	2	2	2	1
0307	2016-07-12	70	47	70	700	12	2	2	4	0	2	2	2	2	2	3	3		1	13	1	2	4	0				1	12	1	4	0				0				3	3	3	3	3	3	4	4	4	1
0308	2016-07-11	48	22	48	267.84	1	1	1	5	0	2	2	2	2	1		2		1	13	1	2	3	0				0				0				0				3	3	3	3	3	3	2	2	2	1
0309	2016-01-01	49	1	49	187.5	2	2	1		0	2	2	2	2	1		2		1		1	2	4	1	10	17	3	1	10	1	2	0				0										4	4	3	2
0310	2016-01-01	49	1	49	187.5	2	2	2	4	0	2	2	2	2	1		1	1	1	10	1	1	7	0				1	17	3	1	0				0				1	3	1	3	1	3	3	4	4	1
0311	2016-10-26	5	5	5	95	1	1	1	2	0	2	2	2	2	1		2		1	10	1	2	4	1	12	7	2	1	9	5	1	0				0				3	4	3	1	3	3	3	3	3	1
0312	2016-10-26	5	5	5	95	1	1	2	4	0	2	2	2	2			1	1	1	12	1	2	5	0				1	12	1	1	0				0				3	3	3	4	3	2	4	3	3	1
0313	2016-10-17	58	42	58	138.095	1	1	1	5	0	2	2	2	2	1		2		1		2	2	5	1	13		2	1	13		2	0				0				1	3	1	4	1	4	2	1	1	1
0314	2016-10-17	58	42	58	138.095	1	1	1	4	0	2	2	1	2	2	3	1	1	1	11	2	2	4	1	11	1	1	1	11	1	2	0				0				3	4	3	4	3	5	2	1	2	1
0315	2016-10-17	58	42	58	138.095	1	1	1	2	0	2	2	2	2	2	3	1	1	1	10	1	2	3	1	11	2	4	1	10		1	0				0				3	2	3	2	3	2	3	4	2	1
0316	2016-10-24	81	48	81	461.5	4	2	2	3	0	2		2		1		1	1	1	11	1	2	2	1	15	2	2	1	13	1	1	0				0				3	3	3	3	3	3	3	3	3	1
0317	2016-10-31	72	2	72	571.2	5	2	1	5	0	2		2		2	3	2		1	15	3	2	6	1	13	6	2	1	14	4	1	0				0				3	3	3	1	3	2	3	2	2	1
0318	2016-10-19	35	28	35	111	5	2	1	1	1	2	2	2	2	1	3	2		1	14	1	2	3	1	13	1	3	0				0				0				3	3	3	3	3	3	4	4	4	1
0319	2016-10-19	35	28	35	111	5	2	1	4	0	2		2		1	3	2		2					1	10	1	3	1	12	4	1	0				0				3	4	3	4	3	4	3	3	3	1
0320	2016-10-25	82	35	82	255.5	7	1	1	5	0	2	2	2	2	1		2		1	10	1	2	3	1	11	4	3	1	11	3	2	0				0				3	3	3	3	3	3	1	1	1	1
0321	2016-10-25	82	35	82	255.5	4	1	1	4	2	2		2		1		2		2					0				0				0				0				3	3	3	4	3	2	2	3	3	1
0322	2016-09-13	13	12	13	231.667	3	1	1	5	0	1	2	1	2	2	3	2		1	12	1	2	3	0				0				0				0				3	2	3	3	3	2	1	1	1	1
0323	2016-09-13	13	12	13	231.667	4	1	2	4	0	2	2	2	2	2	3	1	2	1	12	1	1	6	1	12	5	1	1	11	2	3	0				0				3	5	3	4	1	3	2	2	3	1
0324	2016-09-20	19	1	19	135	10	2	1	1	0	1		2		2	3	1	1	1	9	1	2	4	0				0				0				0				3	3	3	3	3	3	3	3	3	1
0325	2016-09-20	19	1	19	135	10	2	1	2	0			1	2	1		2		1	11	1	2	6	1	14	0.5	1	0				0				0				3	1	3	4	3	2	3	4	3	1
0326	2016-10-18	36	29	36	50	1	2	2	2	0	2		2		1		1	1	1	13	1	1	6	1	15	1	1	1	14	3	2	1	15	1	2	0				3	3	3	4	3	3	4	4	4	1
0327	2016-10-18	36	29	36	50	1	2	2	2	0	2	2	2	2	1		1	1	1	14	1	2	6	1	14	3	2	1	14	2	1	0				0				3	4	3	3	3	4	4	3	4	1
0328	2016-10-14	51	3	51	354.545	10	2	1	5	0	2	2	2	2	1		1	2	1	10	1	2	4	1	10	2	1	1	12	1	1	1	14	1	1	0				1	3.5	1	3.5	1	3.5	4	4	3	2
0329	2016-11-02	83	29	83	61.875	6	2	1	5	0	2	2	2	2	1		1	1	1	15	1	2	3	1	12	4	2	1	16	1	1	0				0				3	3	3	3	3	4	3	4	4	2
0330	2016-09-28	52	38	52	141	3	1	1	2	0	2		2	2	1		2		1	12	1	2	4	1	12	5	1	1	14	1	1	0				0					3		3		3	3	3	3	1
0331	2016-09-30	75	47	75	210	6	2	2	4	0	2	2	2	2	2	3	1	1	1	14	1	2	4	0				1	11	4	1	0				0				3	4	3	3	3	4	3	4	4	1
0332	2016-09-30	75	47	75	210	2	2	2	3	0	2	2	2	2	2	3	1	2	1	13	1	1	6	1	13	2	2	1	13	1	1	0				0					4		2		4	3	3	4	1
0333	2016-09-30	75	47	75	210	2	2	2	4	0	2	2	2	2	1		2		1	14	1	2	3	1	14	10	12	0				0				0				3	5	3	4	3	4	3	3	2	1
0334	2016-09-30	75	47	75	210	3	2	2	5	0	2	2	2	2	2	3	1	1	1	13	1	1	6	0				1		2	3	0				0				3	3	3	3	3	3	2.5	2.5	3	1
0335	2016-09-30	75	47	75	210	4	2	2	5	0	2		2		2	3	1	1	1	10	1	1	8.5	0				1	9	1.5	3	0				0				3	2.5	3	3	3	3	1.5	2	1.5	1
0336	2016-10-05	31	17	31	599.87	1	1	1	5	1	2	2	2	2	1		1	1	2					0				0				0				0				3	3	3	3	3	3	2	2	2.5	1
0337	2016-10-07	12	11	12	440	3	1	2	3	0	2	2	2	2	1		3		1	12	1	2	6	0				1	13	3	2	0				0				1	4.5	1	3.5	1	4	4	4	4	1
0338	2016-11-04	37	12	37	434.575	5	1	2	4	0	2	2	2	2	1		1	1	1	8	1	1	7	1	13		1	1	14			0				0				1	2	3	3	3	2	4	4	4	1
0339	2016-11-04	37	12	37	434.575	5	1	2	3	1	2	2	2	2	1		2		1	9	1	2	4	0				0				0				0				3	3	3	3	3	3	3	3	3	1
0340	2016-10-14	76	32	76	241.2	6	1	1	1	0	2	2	2	2	2	3	2		1	13	2	2		1	12	8	2	0				0				0				1		1		3		3	3	3	1
0341	2016-11-03	60	16	60	135	8	2	2	5	0	2	2	2	2	1		2		1	14	1	2	6	0				0				0				0				3	3	3	3	3	3	3	3	3	1
0342	2016-11-03	60	16	60	135	3	2	2	5	0	2	2	2	2			3		1	12	1	2	4	0				1	12	0.5	0.5	1	16	2	3	0				3	4	3	4	3	4	2	3	3	1
0343	2016-10-19	61	43	61	98.5185	5	2	1	5	0	2		2		1		3		1	12	1	1	6	1	8	25	5	0				0				0				3	3	3	3	3	3	3	2	2	1
0344	2016-09-09	53	32	53	529.694	4	1	1	4	0		1			1		2		1	11	1	2	5	1	13	3	2	1	13	1	3	0				0										2	3	4	1
0345	2016-09-09	53	32	53	529.694	4	1	1	1	0					1		2		1	10	1	2	6	1	11	8	3	0				0				0				1	4	1	3	1	4	2	3	3	1
0346	2016-09-09	53	32	53	529.694	4	1	1	5	0	2	2	2	2	1		1	1	1		2	2	5	1	13	4	2	0				0				0				3	2	1	3	3	2	3	3	4	1
0347	2016-09-06	62	6	62	49.6154	2	2	2	3	1			1	2	2	3	1	2	1	13	1	2	6	0				1	12			0				0				3	2	3	2	3	2	2	2	3	1
0348	2016-09-09	6	6	6	44.7917	1	2	1	2	0	2	2	2	2	1		2		1	15	1	2	4	1	17	1	2	0				0				0				3	3	3	3	3	3	4	4	3	1
0349	2016-09-09	6	6	6	44.7917	2	2	1	5	0	2	2	2	2	1		1	1	1	12	1	2	4	1	11	2	3	1	13	2	2	0				0				3	5	3	5	3	5	2.5	3	3	1
0350	2016-09-19	63	44	63	117.391	2	2	1	5	0	1		2		1		2		1		1	2	6	0				1	8	1	2	0				0				3		3		3		2	4	3	1
0351	2016-10-14	38	30	38	67.3333	2	1	2	5	0	2	2	2	2	1		1	1	1	12	1	2	3	0				1	13			0				0				3	4	1	2	1	2	3	3	3	1
0352	2016-10-14	38	30	38	67.3333	2	1	1	5	0	2	2	2	2	1		3		1	10	1	1	5	1	13	2	1	1	13	1	2	0				0				1	5	1	4	3	3	2	1	3	1
0353	2016-10-14	38	30	38	67.3333	1	1	2	5	0	2	2	2	2	1	3	1	2	1		1	2	3	0				1	9		1	0				0				1	4	1	3	1	3	3	3	2	1
0354	2016-10-26	65	45	65	69.2308	1	2	1	5	0	2	2	2	2	1		2		1		1	2		1		2	3	0				0				0				1	3	2	4	1	3	3	4	4	1
0355	2016-10-26	65	45	65	69.2308	1	2	1	3	0	2	2	2	2	1		2		1	13	1	2		1	13		2	1	13		2	0				0				1	2	1	3	1	3	3	3	3	2
0356	2016-11-03	77	7	77	173.25	4	2	2	4	0	2	2	2	2	1		2		1	13	1	1	9	1	14	7	2	1	13	2	2	0				0				3	3	3	3	3	3	3	3	3	1
0357	2016-11-03	77	7	77	173.25	4	2	2	4	0	2	2	2	2	1	3	1	1	1	13	1	2	4	1	14	1	2	1	4	1	3	1	11	2	3	0				3	3	3	3	3	3	3	3	3	1
0358	2016-11-14	66	20	66	172.125	1	1	2	3	0	2	2	2	2	1		1	1	1	14	1	2	5	0				1	6	2	1.5	0				0				3	3	3	3	3	3	3	3	3	1
0359	2016-10-10	21	19	21	98.5507	4	1	1	4	0	2	2	2	2	1		2		1	11.5	1	2	5.5	1	12	8	2.5	1	13	0.5	2	0				0					4		4		4	4	3	2	1
0360	2016-09-05	62	6	62	49.6154	1	2	2	2	0	2	2	2	2	1		1	1	1		1	1	7	0				1	15			0				0				3	1	3	1	3	1	2	2	2	1
0361	2016-08-15	17	16	17	139.821	4	2	2	4	1	2		2		1		2		1	14	1	2	4	0				1	13	2	1	1	15	1	5	0				3	3	3	3	3	3	3	2	1	1
0362	2016-08-15	17	16	17	139.821	4	2	2	5	0	2	2	2	2	1		1	1	1	12	1	2	2.5	0				1		1	2	0				0				3	2.5	3	2.5	3	2.5	3	2.5	2.5	1
0363	2016-09-06	42	32	42	120.6	1	1	1	3	1					2	3	3	1	1	11	1	2	7	1	11	3	2	1	8	4	1	0				0				3	2	3	3	1	1	3	2	2	1
0364	2016-08-25	84	23	84	128.714	1	2	2	2	0	2	2	2	2	1	3	1	1	1	13	1	2	5	1	15	5	1	1	14	4	1	0				0				3	5	2	2	3	3	2	2	2	1
0365	2016-08-25	84	23	84	128.714	1	2	2	3	0	2	2	2	2	1		2		1	12	1	1	6	1	12	4	1	1	12	2	2	0				0				3	3	3	3	3	3	2	2	2	1
0366	2016-08-21	43	33	43	216	4	2	1	3	0	2	2	2	2	1		2		1	14	1	2	8	1	14	15	3	1	14	15	2	0				0				3	3	3	3	3	3	4	5	4	2
0367	2016-08-22	23	21	23	72	1	2	2		0	2	2	2	2	1		1	1	1	15	1	2	3	0				0				0				0				3	2.5	3	2.5	3	2.5			3	1
0368		23	21	23	72	2	2	2		0	1	2	2	2	2	3	1	2	1	12	1	1	9	1	12	12	2	1	12	12	3	1	12	2	3	0				3	4	3	4	3	4	1	1	1	2
0369	2016-08-28	67	5	67	50	1	1	2		0	2	2	2	2	1		1	1	1	11	1	2	3	0				1	13	1	1	0				0				3	3	3	2	3	3	2	2	2	1
0370	2016-08-29	14	13	14	28.62	2	1	2	2	0	2	2	1	2	1		1	1	1	11	1	2	6	0				1	10	1	1	0				0				3	2	1	4	1	5	2	3	3	1
0371	2016-08-30	14	13	14	28.62	1	1	1	1	0	2	2	2	1	2	3	1	2	2					1	12	1.5	2.5	0				0				0				3	3	3	3	3	3	1	1	1	1
0372	2016-09-02	78	13	78	39.75	3	1	1	1	0	2	2	2	2	1	3	3		1	12	1	2	8	0				0				0				0													2
0373		78	13	78	39.75	3	1	1		0	2	2	2	2	1	3	2		1	10	1	2	4	1	6	1	1	1	7	1	1	0				0				1	3	1	3	1	3	1	1	1	1
0374	2016-08-28	85	48	85	213	4	2	2	2	0	2	2	1	2	1		1	1	1	14	1	2	5	0				1	13	1	1	0				0				3	5	3	3	3	3	1.5	2	3	1
0375	2016-08-29	85	48	85	213	4	2	2		0	1	2	2	2	2	3	1	1	1	13	1	2	3.5	0				1	12	1.5	1.5	0				0				3	2	3	3	3	3	2	2	2	1
0376	2016-08-26	25	23	25	53	1	2	1	2	0			1		1		1	1	1	12	1	2		1	9	2	3	1	10	1	1	1	13	2	2	0				3	1	3	2	3	5	2	2	2	2
0377	2016-08-21	68	46	68	452	2	1	2	3	0	2	2	2	2	1		1	1	1	10	1	2	8	0				1	13	3	2	1	14	1	2	0				3		3		3		2	2	2	1
0378	2016-11-09	18	17	18	75.2577	2	1	2	1	0	2	2	2	2	1	3	2		1	12	1	2	5	0				1	12	0.5	2	0				0				3	3	3	3	3	2	2	2	2	1
0379	2016-11-09	18	17	18	75.2577	2	1	2	5	0	2	2	2	2	1				1	11	1	2	3	0				0				0				0				3	3	3	3	3	3	2	3	1	1
0380	2016-11-09	18	17	18	75.2577	2	1	2		0	2	2	2	2	1		1	1	1	11	1	1	7	1	13	1	1	1	13	4	2	0				0				3	4	3	5	3	3	2	2	2	1
0381	2016-11-09	18	17	18	75.2577	3	1	2	5	0	2	2	1	2	1		2		2					0				0				0				0				3	3	3	3	3	3	2	2	2	1
0382	2016-11-09	18	17	18	75.2577	3	1	1	5	0	2	2	2	2	1		1	1	2					0				0				0				0										3	2	2	1
0383	2016-11-09	18	17	18	75.2577	4	1	1	5	0	2	2	2	2	2	3	1	1	1	11	2	2	4	1	14	2	2	0				0				0				3	3	3	3	3	3	3	3	3	1
0384	2016-11-09	18	17	18	75.2577	4	1	1		0	1				1		1	1	1	12	1	2	5	1	14	1	1	1	14	4	5	0				0				3	3	3	4	3	3	3	2	2	1
0385	2016-11-09	18	17	18	75.2577	4	1	2	4	0	2		2		1		1	1	2					0				1	11	2	2	0				0				3	3	3	3	1	3	2	2	2	1
0386	2016-11-09	18	17	18	75.2577	6	1	2		0	2	2	2	2	2	3	1	1	1		1	2	6	1	13	1	3	1	10	2	2	0				0				3	2	3	2	3	2	2	3	4	1
0387	2016-11-09	18	17	18	75.2577	6	1	2	2	0	2		2		1		2		1	11	1	1	4	1	12	2	1	1	12	1	2	0				0				3	3	1	4	1	4	3	3	3	1
0388	2016-11-09	18	17	18	75.2577	6	1	1	5	0														1	14	1	2	0				0				0				1	5	1	5	1	4	2	2	2
0389	2016-11-09	18	17	18	75.2577	1	1	1	3	0	2	2	2	2	1		3		1	11	1	2	3	1	11	3	2	1	12	1	2	0				0				3	3	3		3		2	2	2	1
0390	2016-11-20	18	17	18	75.2577	1	1	2	5	0	2	2	2	2			1	1	1	13	2	2	7	0				1	13	5	2	0				0				3	3	3	3	3	3	3	3	3	1
0391	2016-11-09	18	17	18	75.2577	7	1	1	5	0	2	2	2	2	1		2		2					0				0				0				0				3		3		3		4	4	4	1
0392	2016-11-09	18	17	18	75.2577	7	1	1	4	0	2	2	2	2	1		2		1	13	2		1	1	12	1	1	1	3	1	3	1	3	4	4	0					1								1
0393	2016-11-09	18	17	18	75.2577	5	1	1		0	2	2	2	2	1	3	2		1	13	1	2	6	0				0				0				0													1
0394	2016-11-09	18	17	18	75.2577	5	1	1	4	0	2	2	2	2	1	3	3	1	1	13	1	2	5	0				0				0				0													1
0395	2016-11-09	18	17	18	75.2577	5	1	1	4	0	2				1		2		2					1	13	1	1	1	12	1	1	0				0				1	3	1	3	1	3	2	2	2	1
0396	2016-07-06	55	1	55	39.7059	1	2	1	5	0	2	2	2	2	1		3		2					1	10	1	2	1	10	2	1	0				0				3	3	3	3	3	4	2	3	2	1
0397	2016-07-20	86	30	86	290.051	8	1	1	3	0	2	2	2	2	1		2		1	10	1	2	5	1	12	3		0				0				0				3	2	3	3	3	3	1	1	1	1
0398	2016-07-21	45	35	45	228.125	1	1	1	4	0	2	2	2	2	1	3	2	1	1	10			8	1	8	31	2.5	1	10	2.5	2	1	10	1	3	0				3	5	1	5	1	5	1	2	2	2
0399	2016-07-21	45	35	45	228.125	1	1	1	5	0	2	2	2	2	1		1	1	1	11	1	2	4	0				0				0				0				3	3	3	3	3	3	3	3	3	1
0400	2016-07-14	87	28	87	134.68	1	2	1	5	0	1	2	2	2	2	3	1	2	1	10	1	1	10	1	9	8	5	1	12	2	4	0				0				1	3	1	3	1	3	1.5	3	3.5	1
0401	2016-07-18	46	36	46	278.571	8	2	2	4	1	2		2		1		3		1	12	1	2	4	1	15	4.5	3	1	11	2	1	0				0				3	2	3	3	1	3	3	3	2	1
0402	2016-07-18	46	36	46	278.571	8	2	2	3	0	2		2		1		1	1	1	11	1	2	3.5	0				1	11	3.5	1.5	0				0				3	3	3	3	3	3	3.5	3.5	3.5	1
0403	2016-07-18	46	36	46	278.571	8	2	2	4	0			1	2	2	3	1	1	1	14	1	2	3	1	15	0.5	2	1	13	1	2	0				0				3	3	3	4	2	3	3.5	3	2.5	1
0404	2016-07-18	46	36	46	278.571	8	2	2	5	0	2	2	2	2	1		1	1	1	10	1	2	6	1		1	2	1	13	2	2	1	15	3	2	0				3	3	3	3	3	3	3	2	2	1
0405	2016-07-18	46	36	46	278.571	8	2	2	3	0	2	2	2	2	1		3		1	11	1	2	5	1	14		2	1	15	1	1	0				0				3	1.5	3	2.5	3	3.5	2.5	3	3.5	1
0406	2016-07-14	22	20	22	153	1	1	1	2	0	2	2	2	2	1		1	1	1	14	1	2	3	1	12	4.5	10	0				0				0				3	5	3	5	3	5	2	2	2	1
0407	2016-07-14	22	20	22	153	1	1	2	4	0	2	2	2	2	1		2		1	12	1	2	3	0				1	12	25	1	1	12	2	3	0				3	4	1	3	1	4	3	4	3	1
0408	2016-07-14	22	20	22	153	1	1	2	3	0	2	2	2	2	1		2		1	7	1	2	6	0				0				0				0				1	3	1	4	1	4	2	2	2	1
0409	2016-07-14	22	20	22	153	1	1	1	4	0	2	2	2	2	1		1	2	1		2		6	0				0				0				0				1	5	1	5	1	5	3	2	2	1
0410	2016-01-01	47	37	47	216	1	1	2	3	0	2	2	2	2	1		3		1	9	1	2	6	0				1	11	2	2	0				0				3	5	3	5	3	4	1	2	2	1
0411	2016-07-14	26	24	26	330.909	7	2	1	3	0	2	2	2	2	1		1	1	1	15	1	2	3	1	12	3	2	1	16	1	1	0				0				3	3	3	3	3	3	3.5	3	3	1
0412	2016-07-14	26	24	26	330.909	7	2	1	4	0	2	2	2	2	1		2		1	16	1	2	3	1	11	2	2	1	15	1	2	0				0				3	1	2	3	3	4	3	3	4	1
0413	2016-07-14	26	24	26	330.909	7	2	1	1	0	1	2	2	2	1		3		1	13	1	1	8	1	11	1	3	1	11	1	1	0				0				3	3	3	2	3	4	3	3	2	1
0414	2016-07-14	26	24	26	330.909	7	2	1		0	2	2	2	2	1			1	1	14	1	2	2.5	0				0				0				0				3	4	3	3	3	4	3	3	2	1
0415	2016-07-14	26	24	26	330.909	7	2	1		1	2	2	2	2	1		2		1	15	1	2	2	1	10	4	4	0				0				0				3	3	3	3	3	3	3	3	4	1
0416	2016-07-14	26	24	26	330.909	7	2	1	4	0	2	2	2	2	1		2		1		1	2	2	1	10		2	1	14		1	0				0				3	3	3	3	3	3	2	3	2	1
0417	2016-07-14	26	24	26	330.909	7	2	1	3	0	2	2	2	2	2	3	1	1	1	7	1	2	1	1	10	3	4	1	13	1	2	1	13	1	2	0				3	4	3	3	3	3	2	2	2	1
0418	2016-07-20	56	40	56	190	3	1	1	5	0	2	2	2	2	1		2		1	8	1	2		1	10	2	2	0				0				0				3	3	3	3	3	3	4	2	2	1
0419	2016-10-07	12	11	12	440	3	1	2	3	0	2		2		1		3		1	10	1	1	8	1	12	1	1	1	11	3	3	1	12	1	3	0				3	3	3	3	3	3	3	2	2	1
0420	2016-07-20	56	40	56	190	1	1	2	4	0	2	2	2	2	1		1	1	1	11	1	2	2	0				1	12	1	2	0				0				3	1	3	1	3	2	2	1	3	1
0421	2016-07-15	27	19	27	257.931	1	1	1	3	0	1	2	2	2	1	3	2		1	12	1	2	2	0				1	6	0.3	2	0				0				1	3	1	2	1	2	1	1	1	1
0422	2016-07-18	9	9	9	180	2	1	1	5	1	2	2	2	2	1		2		1	9	1	2	4	1	10	2	1.5	1	10	1	2	0				0				3	3	3	3	3	3	1	2	2	2
0423	2016-07-18	9	9	9	180	2	1	1	4	0	2	2	2	2			1	1	1	12	3	1	3	1	13	20	2.5	1	13	2	1.5	0				0				1	4	1	3	1	3	3	3	3	1
0424	2016-07-18	33	17	33	657	9	1	1	5	0	2	2	2	2	1		2		1	9	1	2	5	1	12	10	3	1	8	1	2	0				0				3	3	3	3	3	3	2	2	3	1
0425	2016-07-18	33	17	33	657	9	1	1	4	0	2	2	2	2		3		1	1		1	2	4	0				0				0				0				3	3	3	3	3	3	3	3	3	2
0426	2016-07-18	33	17	33	657	9	1	1		0	2	2	2	2	1		1	1	2					1	6		1	1	12	1	1	0				0													1
0427	2016-07-18	33	17	33	657	9	1	1	5	0	2	2	2	2	2	3	3		1	11	1	2	6	1	9	4	2	1	13	1	1	0				0				3		3		3		2	2	2	1
0428	2016-07-18	33	17	33	657	9	1	2	5	0	2	2	2	2	1		2		1		1	2	2.5	0				1	11	1	1	1	11	2	4	0				3	3	1	4	3	2	2	3	2	1
0429	2016-07-18	33	17	33	657	9	1	2	5	0	2	2	2	2	1		1	1	1	11	1	2	1	0				1	10	1.5	1	0				0				1	4	1	4	1	4	2	1	1	1
0430	2016-07-18	33	17	33	657	9	1	2	5	0	2	2	2	2	1		2		1	11	1	2	5.5	1	12	1	1	1	12	1	1	0				0				3	3	3	3	3	3	3	4	3	1
0431	2016-07-18	33	17	33	657	9	1	1	5	0							2		1	12	1	2	6	1	10	3	1	1				0				0				3	4	3	4	3	3	5	4	4	1
0432	2016-07-18	34	27	34	1267.5	10	2	1	5	1	2	2	2	2	1		2		1	10	1	1	7	1	8	8	2	1	14	3	1	0				0				3	3	3	3	3	3	3	3	3	1
0433	2016-07-18	34	27	34	1267.5	10	2	1	4	0	2	2	2	2	1	3	2		1	12	1	1	7	1	13	1	1	1	13	1	1	0				0				3	4	3	3	3	3	4	4	4	1
0434	2016-07-18	34	27	34	1267.5	10	2	1	5	0		2		2	1		2		2					0				1	6	0.5	1.5	0				0				3	3	3	3	3	3	2	2	3	2
0435	2016-07-18	34	27	34	1267.5	10	2	1	5	0	1	2		2	1		1	1	1	16	1	2	4	1	16	7	2	1	16	1	1	0				0				1	2	1	2	3	2	3	3	3	2
0436	2016-07-18	34	27	34	1267.5	10	2	1	5	0	2	2	2	2	1		2	1	1	14	1	2	4	1	13	5	1.5	1	14	0.5	1.5	0				0				3	3	3	3	3	3	3	3	3	1
0437	2016-07-15	10	10	10	311.75	1	1	1	4	0	2	2	2	2	1		2		1	10	1	2	4	1	12	3	2.5	0				0				0				3	3	3	3.5	3	3	2	1	2	1
0438	2016-07-15	69	19	69	113.333	4	1	2	2	0	2	2	1	1	2	3	1	2	1		1		5	0				1	14	3	0.5	0				0				3		1		3		4	3	3	1
0439	2016-07-13	29	25	29	267.429	4	1	1	4	0	2	2	2	2			2		1		1	2	2	1	7	23	3.5	0				0				0				1	5	1	5	1	5	2	2	1	1
0440	2016-07-13	29	25	29	267.429	4	1	1	4	0	2	2	2	2	1		1	1	1		1	2	4	1	12	1	2	0				0				0				1		1		1					1
0441	2016-07-13	29	25	29	267.429	4	1	1	4	0	2	2	2	2	1		2		1	9	1	2	5	1	10	15	2	1	11	5	2	0				0				1	3	1	3	1	3	4	3	3	1
0442	2016-07-13	29	25	29	267.429	4	1	1	5	0						3	1	2	1	10	1	2	6	0				0				0				0				1	5	1	5	3	3	3	2	2	1
0443	2016-07-14	88	49	88	200.118	1	2	2	4	0	2	2	1	2	1		2		1	12	1	1	5	1	15	1	1	0				1	15	2	3	0				3	3	3	3	3	3	2	3	4	1
0444	2016-07-12	57	41	57	322.759	8	2	2	5	0	1		2		1		3		1	16	1	2	4	1	12			1	13		3	0				0													1
0445	2016-07-12	70	47	70	700	12	2	2		0			1	2	2	3	1	2	1	14	1	2	4	0				1	12	1	2	1	16	1	4	0				1	3	3	4	3	2	3	5	4	1
0446	2016-07-12	70	47	70	700	12	2	1	3	0					1	3	2	1	1	9	1	2	3	0				0				0				0				3	2	3	2	3	2	3	3	3	1
0447	2016-07-11	48	22	48	267.84	1	1	1	4	1	2	2	1	1	1		2		1	11	1	2	2.5	0				0				0				0				3	3	3	3	3	2	3	3	3	1
0448	2016-07-11	48	22	48	267.84	1	1	1		0	2	2	2	2	1	3	2		2					0				0				0				0				3	3	3	3	3	3	3	4	4	1
0449	2016-07-13	3	3	3	291.2	4	2	2	5	0	2	2	2	2	1		2		1	14	1	2	5	0				1	14	1.5	2	0				0				3	3	3	3	3	3	2	2	3	1
0450	2016-07-11	89	11	89	500	3	1	2	3	0	2	2	2	2	1		3		1	12	1		4	0				0				0				0				3	4	3	3	3	2	5	4	4	1
0451	2016-07-11	89	11	89	500	3	1	1	3	0	2		2		1	3	2		2					1				0				0				0				3	3	2	2	3	3	4	3	3	1
0452	2016-07-11	89	11	89	500	3	1	2	3	1	2	2	2	2			2		1	13	1	2	4	0				1	13	2	2	1	13	1	1	0				3		1		3		3	3	3	2
0453	2016-09-21	90	50	90	138	1	1	2	3	0	2	2	2	2	2	3	1	1	1	11	1	2	7	1	11	2	2	1	10	2	1	0				0				3	5	1	5	1	5	2	2	3	1
0454	2016-09-13	4	4	4	474	2	1	1	5	0					1		2		1		1	2	3	1	12	1	3	1	12	1	1	0				0				3	3	3	3	1	4	2	2	2	1
0455	2016-09-13	4	4	4	474	2	1	2	4	0	2	2	2	2	1		1	1	1	13	1	1	6	1	13	2	2	0				0				0				1	2	2	4	3	3	4	4	4	1
0456	2016-01-01	49	1	49	187.5	2	2	2	3	1	2	2	2	2	1		3		1	15	1	2	6	1	15	1	1	1	15		1	0				0				3	3	3	3	3	3	4	4	4	1
0457	2016-01-01	49	1	49	187.5	2	2	1	5	0	2	2	2	2	1	3	2	1	1	14	1	2	5	1	14	10	2	1	15	3	2	1	15	1	5	0				3	3	3	3	3	3	3	3	3	2
0458	2016-01-01	49	1	49	187.5	2	2	1		0	2	2	2	2	1		2		2					0				0				0				0				3	2	3	4.5	3	4.5	3	4	2	2
0459	2016-07-06	55	1	55	39.7059	1	2	1	5	0	2	2	2	2	1		3		2					1	10	1	2	1	10	2	1	0				0				3	3	3	3	3	4	2	3	2	1
0460	2016-07-13	3	3	3	291.2	4	2	2	5	0	2	2	2	2	1		2		1	14	1	2	5	0				1	14	1.5	2	0				0				3	3	3	3	3	3	2	2	3	1
0461	2016-07-11	48	22	48	267.84	1	1	1		0	2	2	2	2	1	3	2		2					0				0				0				0				3	3	3	3	3	3	3	4	4	1
0462	2016-10-26	5	5	5	95	1	1	1	3	0					1		2		1	12	1	2	5	1	13	15	1	0				0				0				3	3	3	3	3	4	2	2	2	1
0463	2016-10-26	5	5	5	95	2	1	2	5	0	2	2	2	2	1		2		1	12	1	2	5	0				1	12	1	1	0				0					3		3		3	2	2	2	1
0464	2016-10-24	81	48	81	461.5	4	2	2	5	1	2	2	1	2	2	3	1	1	1	12	1	2	3	1	15	2	1	1	12	3	1	0				0				3	3	3	3	3	3	2	2	2	1
0465	2016-10-24	81	48	81	461.5	4	2	2	2	1	1	2	1	2	1	3	3		1	15	1	2	1.5	1	12	1.5	2	1	14	1.5	1.5	0				0				3	4	3	3	3	3	3	3	3	1
0466	2016-10-19	35	28	35	111	5	2	1		0	2	2	2	2	2	3	1	1	1		1	2	2	0				0				0				0				3	5	3	3	3	3	2	5	5	1
0467	2016-10-25	82	35	82	255.5	6	1	2	5	0	2	2	2	2	1	3	2		1	10	1	2	5	1	12	2	2	1	12	10	1	0				0					2		4		4	3	4	4	1
0468	2016-10-25	82	35	82	255.5	4	1	1	4	2	2		2		1		1	1	2					0				0				0				0				3	3	3	4	3	3	2	2	2	1
0469	2016-10-25	82	35	82	255.5	5	1	1	4	0	2		2		1		2		1	13	1	2	5	1	13	1	2	1	7.5	1	2	0				0				3	2	3	3	1	3	2	2	2	1
0470	2016-09-13	13	12	13	231.667	4	1	2		0	2	2	2	2	2	3	1	1	1	11	1	1	7	0				1	11	1	1.5	0				0				3	3	3	4	3	4	2	3	3	1
0471	2016-10-04	91	20	91	250.364	4	1	1	5	0	2		2		1		2		1	10	1	2	5	1	12	5	3	1	11	4	1	0				0				3	2	3	2	3	2	2	3	4	1
0472	2016-09-20	19	1	19	135	10	2	1	2	0	2	2	2	2	2	3	1	1	1	15	1	2	6	0				0				0				0				3	3	3	3	3	3	3	3	3	1
0473	2016-09-20	19	1	19	135	10	2	2	5	0	2		2		1		1	1	1	13	1	2	6	1	15			0				0				0				2	2	2	3	2	4	2	4	4	1
0474	2016-10-20	73	18	73	887.564	5	2	1	5	0	2	2	2	2	1		2		2					1	8	1	2	1	12	5	2	0				0				3	3	3	3	3	3	4	3	2	1
0475	2016-10-18	36	29	36	50	1	2	2	4	0	2	2	2	2	1		1	1	1	13	1	2	8	1	14	4	2	1	12	2	1	0				0				3	5	3	4	1	3	3	3	3	1
0476	2016-10-18	36	29	36	50	1	2	2	3	0	2	2	2	2	1	3	1	2	1		1	2	6	1	12	15	3	1	12	2	2	0				0				3	5	3	5	3	5	4	4	4	2
0477	2016-10-18	36	29	36	50	1	2	2	2	0	2	2	2	2	1	3	1	1	1	13	1	2	3	1	13	2	2	1	13	3	1	0				0				3	3	3	3	3	3	4	3	3	1
0478	2016-10-18	36	29	36	50	1	2	2	2	0	2	2	2	2	1	3	3		1	11	1	2	6	0				0				0				0				3	4	3	4	3	4	4	4	4	1
0479	2016-10-18	36	29	36	50	1	2	2	5	1	2	2	2	2	1		1	1	1	12	1	1	5	1	13	5	2.5	1	13	10	2	0				0				3	5	3	5	3	4	5	4	3	2
0480	2016-07-13	80	12	80	333.6	2	1	2	2	0	2	2	2	2	1		2		1	13		2	2	0				1	13		1	0				0				3	1.5	3	1.5	3	1.5	3	3	3	1
0481	2016-10-28	50	8	50	15	1	1	1	3	0	2	2	2	2	1		1	1	1	12	1	2		1	12	5	1	1	13	1	1	0				0					3					3			1
0482	2016-10-14	51	3	51	354.545	10	2	1	4	0	2	2	2	2	1		3		1	13	1	2	4.5	1	12	3	2	1	13	3	1	1	14	1	3	0				3	3.5	3	3.5	3	3.5	2.5	3	3	1
0483	2016-10-14	51	3	51	354.545	10	2	1	4	0	2	2	2	2	1		3		1	12	1	2	5	1	10	7	2	1	10	7	1	1	10	1	1	0				3	3	3	3	1	3				1
0484	2016-11-07	92	13	92	79.5	1	1	2	5	0	2	2	2	2	1		3		1	12	1	2	7	1	12	10	2	1	13	4	1	0				0				1	5	3	4	1	5	2	3	3	1
0485	2016-11-07	92	13	92	79.5	1	1	2	2	0	2	2	2	2	1		1	1	1		1	2	4	1	13	2	1	1	11	3	1	1	13	1	2.5	0				3	5	3	3	3	3	4	4	3	1
0486	2016-09-26	59	29	59	37.5	2	2	1		0	2		2		1		2		1	14	1	1	6	1	13	8	3.5	1	13	1	1	0				0				3	2	3	2	3	2	4	4	4	1
0487	2016-09-26	59	29	59	37.5	2	2	1	2	0	2		2		1		1	1	1	14	1	2	4	1	11	10	1.5	0				0				0				1	3	1	3	2	3	3	3	2	1
0488	2016-09-26	59	29	59	37.5	1	2	1	5	0	2	2	2	2	1		2		1	14	1	2	6	1		6	3	0				0				0				3		3		3		4	4	4	2
0489	2016-09-26	59	29	59	37.5	2	2	1	2	1	2	2	2	2	1		1	1	1	13	1	2	4	1	14	6	2	1	16	2	1	0				0				3	4	3	3	3	3	4	4	4	1
0490	2016-09-28	52	38	52	141	3	1	1	5	1	1	2	1	2	2	3	1	2	2					0				0				0				0				3	2	3	3	1	3	1	1	1	1
0491	2016-09-28	52	38	52	141	2	1	1	4	0	2	2	2	2					2					1	12	2	3	0				0				0				3	1	1	5	1	5	1	1	2	1
0492	2016-09-28	52	38	52	141	3	1	1	4	0	2		2		1		2		1	11	1	2	2	1	13	1	2	0				0				0				3	2	3	2	3	2	2	2	2	1
0493	2016-09-19	20	18	20	500.967	3	2	1		0									2					0				0				0				0													2
0494	2016-09-30	75	47	75	210	1	2	2		0	2	2	2	2	1		1	1	1	11	1	2	6	0				1	12	1	2	0				0				3	3	3	4	3	3	2	2	3	1
0495	2016-06-15	28	17	28	584	2	1	1	5	1		1			1		2		1	12	1	2	3	1	12	20	1	0				0				0				3	3	3	3	3	4	3	2	3	1
0496	2016-06-15	28	17	28	584	2	1	1	5	0	2		2		1		2		1	12	1	1	7	0				0				0				0				1	1	1	1	1	1	2	2	2	1
0497	2016-06-15	28	17	28	584	2	1	1	5	0	2	2	2	2	1		2		1	12	1	2	3	0				1	12	0.5	1	0				0				3	2	1	2	3	2	1	1	1	1
0498	2016-09-30	75	47	75	210	3	2	2	4	0	2	2	2	2	1		3		1	10	1	2	3	0				1		1	2.5	0				0				3		3		3		3	3	3	1
0499	2016-06-15	28	17	28	584	2	1	1	1	0	2	2	2	2	2	3	2		2					0				0				0				0				3	3	3	3	3	3	1	1	1	1
0500	2016-06-15	28	17	28	584	2	1	1	5	0	2	2	2	2	2	3	1	1	1	11	1	1	4	0				0				0				0				3		3		3		3	3	3	1
0501	2016-06-15	28	17	28	584	2	1	2	5	0	2		2		1		2		1	10	1	2	2	0				1	9	1	2	0				0				3	3	3	4	1	5	1	2	2	1
0502	2016-06-15	28	17	28	584	2	1	2	2	0	2	2	2	2	1		1	1	2					0				1	12	1	1	0				0				3	1	1	2	1	4	1	1	1	1
0503	2016-09-30	75	47	75	210	3	2	2	5	0	2	2	2	2	2	3	1	2	1	15	1	2	6	0				1	12	2	3	0				0				3	4	3	4	3	4	3	3	3	1
0504	2016-09-30	75	47	75	210	4	2	1	5	0	2	2	2	2			1	1	1	13	2	2	4	1	11	6	2	1	14	10	2	0				0				3	4	3	4	3	4	3	3	3	1
0505	2016-06-15	28	17	28	584	2	1	2	2	1	2	2	2	2			1	2	1	11	1	2	3	0				1	7	3	2	1	13	2	4	0				3	3	3	2	3	5	1	2	3	2
0506	2016-07-06	8	8	8	67.5	1	1	1	5	0	2	2	2	2	1		2		1	13	3	2	8	0				1	12	0.5	2	0				0				3	3	3	3	3	3	2	2	2	1
0507	2016-07-06	8	8	8	67.5	1	1	1	2	0	2	2	2	2	1		2		1	12	1	2	5	1	12	1	2	0				0				0										1	1	1	1
0508	2016-07-06	8	8	8	67.5	1	1	2	4	0	2	2	1	2	1		1	1	1	11	1	2	3	0				1				0				0				3	3	3	3	3	3	2	2	2	1
0509	2016-07-06	8	8	8	67.5	1	1	2		0	2	2	2	2	1		2		1	11	2	2	3	0				1	11	1	2	0				0				3	2	3	3	1	1	4	4	4	1
0510	2016-07-06	93	51	93	40	8	2	2	5	0	1	2			1		1	1	1	12	1	1	6	0				1	13	1	2	0				0										2	2	3	1
0511	2016-09-30	75	47	75	210	4	2	2		1	2	2	1	2	2	3	1	1	1	13	1	2	4	1	15	2	2	1	14	4		0				0				3	3	3	2	3	3	3	3	4	1
0512	2016-07-06	93	51	93	40	8	2	2	4	0	2	2	1	2	1		3		1	13	1	2	7	0				0				0				0				3	3	3	3	3	3	3	3	3	1
0513	2016-07-06	93	51	93	40	8	2	2	4	0	2	2	2	2	2	3	1	1	1	13	1	2	1	1	11	0.08	1	1	11	0.25	3.5	0				0					4		4		4	2	2	2	1
0514	2016-07-06	93	51	93	40	8	2	2	5	0	2		1		1		1	1	1	13	1	2	3	0				0				0				0				3	2	3	3	3	3	2	2	2	1
0515	2016-07-06	93	51	93	40	8	2	2	3	0					1		3		1	12	1	2	6	1	13	1	1.5	1	14	1.5	2	0				0				3	3	3	2	3	2	1	1	1	1
0516	2016-07-06	93	51	93	40	8	2	2	5	0	2	2	2	2	1		3		1	12	1	2	1	0				1	12	1	2.5	0				0				3	2	3	2	3	3	2	2	3	1
0517	2016-07-06	93	51	93	40	8	2	2	3	0	2	2	1	1	2	3	1	2	1	13	1	2	4.5	1	14	1	1	1	14	2	1	0				0					4		3		3	3	4	3	1
0518	2016-07-06	93	51	93	40	8	2	2		0	2	2	2	2	1			1	1	14	1	2	6	1	15	15	3	0				0				0				3	5	1	3	3	3	2	3	3	1
0519	2016-07-06	93	51	93	40	8	2	2	5	0	2	2	2	2	1		1	1	2					0				1	12	0.3	3	0				0				3	2	3	2	3	2	2	2.5	3	1
0520	2016-07-06	93	51	93	40	8	2	2		0	2	2	2	2					1	16	1	2	4.5	1	16	1	1	1	15	5	1.5	0				0				3	3	3	3	3	3	4	4	5	2
0521	2016-07-06	93	51	93	40	8	2	2	3	0	2	2	1	2	1		3		1	12	1	2	3	0				1	12		1	0				0				3	3	3	3	3	3	3	3	3	1
0522	2016-07-06	93	51	93	40	8	2	2	2	0	2	2	2	2	2	3	1	1	1	11	1	2	3.5	1	12	3	2	0				0				0				3	3	3	2	3	3	2.5	3	4	1
0523	2016-07-06	93	51	93	40	8	2	2	4	0	2	2	2	2	1	1	2	1	1	11	1	2	3.5	0				1	11	2	2	0				0					3		4		2	2.5	2.5	3	1
0524	2016-07-06	93	51	93	40	8	2	2	3	0	2	2	1	2	2	3	1	2	1	12	1	2	1	0				1	13	0.5	1	0				0				3	3	3	3	3	3	2.5	2.5	3	1
0525	2016-07-06	93	51	93	40	8	2	2	5	0	2	2	2	2	1	3	1	1	1	12	1	2	2	0				1	12		2	0				0				3	3	3	3	3	3	3	3	2	1
0526	2016-07-06	93	51	93	40	8	2	2	3	0	2	2	2	2	1	3	1	1	1	13	1	2	2	1	15			1	13			0				0				3	3	3	3	3	3	3.5	3.5	2.5	1
0527	2016-07-06	93	51	93	40	8	2	2		0	2		2		2		3		1	13	1	2	3.5	0				1	13	2	2	0				0				3	2	3	3	3	4	3	3	3	1
0528	2016-07-06	93	51	93	40	8	2	2	5	1	2	2	2	2	1		1	1	1	10	1	2	2	0				1	8	2	2	0				0				3	2	3	5	3	3	2	2	1	1
0529	2016-07-06	93	51	93	40	8	2	2	3	0	2	2	1	2	1		1	2	1	12	1	2	5	0				1	14	1	1.5	0				0				3	2	3	3	3	3	3	3	3	1
0530	2016-07-06	93	51	93	40	8	2	2	5	0	2	2	2	2	2	3	1	1	1	13	1	2	7	0				1	12	1	2	0				0				3	3	3	4	3	3	3	3	3	1
0531	2016-07-06	93	51	93	40	8	2	2	4	0	2	2	2	2	1		1	1	1	12	1	2	2	0				1	12		1	0				0				3	2	3	2.2	3	3.5	2.2	3.1	3.8	1
0532	2016-07-06	93	51	93	40	8	2	2	4	0	2	2	2	2	1		3		2					1	9	1	1	1	10	3	2	1	12	1	3	0				3	3	3	3	3	3	3	3	3	1
0533	2016-07-06	93	51	93	40	8	2	2	5	0	2	2	2	2	2	3	3		1	12	1	2	2.5	0				1	7	0.4	1.5	0				0				3	3	3	3	3	1	2	1	2	1
0534	2016-07-06	93	51	93	40	8	2	2	5	0	2	2	2	2	1		2		1	14	1	2	4	0				1	13		1	0				0				3	3	3	3	3	3	3	3	3	1
0535	2016-09-30	75	47	75	210	1	2	2	5	0	2	2	2	2	1		3		1		1	1	6	1	16	1	1	1	13	1	2	0				0										3	3	3	1
0536	2016-10-05	31	17	31	599.87	1	1	1	5	0	2	2	2	2	1		2		1	6	1	2	7	1	13	5	4	1	10	1	2	0				0				3	3	3	3	3	3	4	3	2	1
0537	2016-10-05	31	17	31	599.87	1	1	1	4	0	2	2	2	2	1		2		1	12	2	2	3	0				0				0				0				1	3	1	3	1	3	2	3	3	1
0538	2016-10-05	31	17	31	599.87	1	1	2	4	0	2	2	1	2	1		1	1	1	8	1	2	3.5	1	12	0.25	1	1			2	1	10	1	3	0				3		3		3		2	1	1	1
0539	2016-10-07	12	11	12	440	3	1	2	5	0	2	2	2	2	1		2		1	9	1	2	4.5	1	13	2	3	1	12	1	2	0				0				2	5	1	5	1	4.5	3	3	1.5	1
0540	2016-10-07	12	11	12	440	3	1	2	5	0	2	2	2	2	1	3	3		1	10	1	2	3	1	13	0.083	1	1	8	0.25	2	0				0				3	3	3	3	3	3	2	2	2	1
0541	2016-11-07	32	26	32	52	2	1	1	4	0	2	2	2	2					2					0				0				0				0													1
0542	2016-10-11	94	52	94	90	2	2	2	4	0	1	2	1	2	1	3	1	1	1	12	1	1	10	1	8	0.5	2	1	9	1	2	0				0					3		3		2	4	2	2	1
0543	2016-11-04	37	12	37	434.575	5	1	2	5	0	2	2	2	2	1		1	1	1	10	1	1	7	0				1	11	0.5	1	1	12	0.5	2.5	0				1	3	1	2	1	3	1	1	2	1
0544	2016-11-07	32	26	32	52	2	1	1		0					1		2		2					1	14	5		0				0				0				1	5	1	5	1	5	3	3	3	1
0545	2016-11-07	32	26	32	52	1	1	1	4	0	2	2	2	2	1	3			1	10	1	2	6	1	11	10	3	0				0				0					2		2		2	3	2	1	2
0546	2016-10-14	76	32	76	241.2	5	1	2	3	0	2	2	2	2	1		1	1	1	12	1	2	4	0				1	10	5	1	0				0				3	3	3	4	3	2	2	2	3	1
0547	2016-10-14	76	32	76	241.2	6	1	2	4	0	2	2	2	2	2	3	2		1	10	1	2	2	0				1	11	0.5	1.5	0				0				3	5	3	4	3	2	1	1	1	1
0548	2016-10-14	76	32	76	241.2	5	1	2	3	0	2	2	2	2	1		2		1	12	1	2	5	0				0				0				0													1
0549	2016-10-14	76	32	76	241.2	4	1	2	2	0	2	2	2	2	2	3	2		1	10	1	1	9	1	12	2	2	1	10	2	1	0				0				3	3	3	2	1	2	2	2	3	1
0550	2016-10-14	76	32	76	241.2	3	1	1	4	0	2	2	2	2	1		1	1	1	12	1	2	5	1	13	2	3	1	13			0				0				1	4	1	4	1	4	2	2	3	1
0551	2016-10-14	76	32	76	241.2	2	1	1	4	1	2	2	2	2	1		2		2					0				0				0				0				1	3	1	3	1	3	3	3	3	1
0552	2016-11-03	60	16	60	135	7	2	2	4	1	2	2	2	2	2	3	1	1	1	11	1	2	4	0				1	12	1	1	0				0				3	3	3	3	3	3	3	3	3	1
0553	2016-11-03	60	16	60	135	6	2	2	5	0	2	2	2	2	1		1	1	1	14	1	2	5	1	14	1	2	1	10	3	2	1	14	1	2	0				3	2	1	3	1	3	3	4	2	1
0554	2016-09-06	62	6	62	49.6154	2	2	1	2	0	2	2	2	2			2		1	13	1	2		1	13	4.5	1.5	0				0				0				1		1		1		4	4	3	1
0555	2016-10-18	16	15	16	90.625	2	1	2	2	0	2	2	1	2	2	3	1	1	2					0				1	13	1	2	0				0				1	3	1	3	1	3	4	4	4	1
0556	2016-10-18	16	15	16	90.625	2	1	2	3	0	2	2	2	2	1		2		1	10	1	2	3	0				0				0				0				3		1		3		4	4	4	1
0557	2016-09-09	53	32	53	529.694	4	1	1	4	0	2		2		1	3	2		2					0				0				0				0				3	1.5	3	2.5	3	2.5	2	2	4	1
0558	2016-09-09	53	32	53	529.694	4	1	1		0	2	2	2	2	1		1	1	1	13	1	2	3	1	14	3	3	1	13	1	0.5	0				0				3	3	1	1	1	2	2	2	3	1
0559	2016-09-06	62	6	62	49.6154	2	2	2	3	0	2	2	2	2	1		1	1	1	13	1	1	8	1	14	7	1	1	14	5	3	0				0				2	3	3	5	3	5	4	4	4	1
0560	2016-09-19	63	44	63	117.391	2	2	1	5	1	2	2	2	2	2	3	2		1	12	1	2	5	1	9	15	2	1	8	1	2	1	11	3	5	0				3	4	3	4	3	4	3	2	2	1
0561	2016-10-14	38	30	38	67.3333	2	1	1	2	0	2	2	2	2	1	3	1	1	1	12	1	2	5	1	12	1	1	1	12	1	1	1	11	1	0.5	0				3	3	3	2	3	2	2	3	4	2
0562	2016-10-14	38	30	38	67.3333	1	1	2	3	0	2		1	2	2	3	1	1	1	9	1	1	6.5	0				1	10	1	3	0				0				3	2					3.5	3.5	2.5	1
0563	2016-10-24	64	18	64	1825.38	2	2	1	3	0	2	2	1	2	1		2		1	9	1	2	5	0				0				0				0				3	3	3	3	3	3	3	3	3	1
0564	2016-10-24	64	18	64	1825.38	2	2	1		0					1		3		1	14	1	2	2	1	13	2	6	0				0				0				3	3	3	3	3	3	4	4	4	1
0565	2016-10-24	64	18	64	1825.38	2	2	1	3	0	2	2	2	2	1		2		1		1	1	4	1	10	4.5	1.5	1	11			0				0				3	2	3	2	3	2	3	2	2	1
0566	2016-01-01	40	11	40	440	1	1	1	3	0	2	2	2	2	1		1	1	2					1	8	3	2	1	8	1	2	1	10	2	4	0				3	3	3	3	3	3	3	3	3	1
0567	2016-10-12	95	11	95	1262.61	6	1	1		0	2	2	2	2	1		1	1	1	12	1	2	6.5	1	14	6	2.5	1	14	1	1	0				0				1	4	1	4	1	4	3	3	3	1
0568	2016-10-12	95	11	95	1262.61	6	1	1		0	2		2		1		2		2					1	3	20	7	0				0				0				3	3	3	5	3	2	3	2	1	1
0569	2016-10-26	65	45	65	69.2308	1	2	1	2	0	2		2		1		2		1	13	1	2	7	1	12	3	4	1	9	2	1	0				0				3	4	1	2	1	2	4	3	3	1
0570	2016-10-26	65	45	65	69.2308	1	2	1	3	0					2	3	1	1	1	14	1	2	3	1	15	5	2	1	16	4	1	0				0				1	3	1	3	1	4	4	4	3	1
0571	2016-10-25	96	18	96	717.882	5	2	2	5	0	2	2	2	2	1		1	1	1	14	1	1	7	1	15	5	2	1	14	5	1	0				0				3	3	1	1	1	1	3	3	3	1
0572	2016-11-03	77	7	77	173.25	4	2	2		0	1	2	2	2	1	3	1	1	1	15	1	2	3.5	1	16	1	2	1	4	1	1	1	12	1	3	0				3	2	3	3	1	5	2	1	2.5	1
0573	2016-11-03	77	7	77	173.25	4	2	2	5	0	2	2	2	2	1		1	1	2					1	13		1	1	6		10	0				0				3	4	3	3	3	3	3	3	3	1
0574	2016-11-14	66	20	66	172.125	1	1	1	4	0	1	2	2	2	1		2		1	10	1	2	5	1	11	10	5	1	12	1	5	0				0				3	4	3	4	3	4	1.5	1.5	1.5	2
0575	2016-11-14	66	20	66	172.125	1	1	2	3	0	2	2	2	2	1		2		1	11	1	1	6	0				0				0				0				3	3	3	3	3	3	1	2	2	1
0576	2016-10-17	39	13	39	53	4	1	2	5	0	2	2	2	2		3		2	2					0				0				0				0													1
0577	2016-10-10	21	19	21	98.5507	4	1	1		0	2	2	2	2	1		3		1	11	1	2	3	1	11	4	4	1	11			0				0				3	4	3	4	3	4	2	2	3	1
0578	2016-08-21	41	31	41	138	3	2	1		0	2		2		2	3	1	1	1	13	1	1	7	1	8	15	3	0				0				0				3	2	3	4	3	4	3	3	3	1
0579	2016-10-13	97	53	97	150	1	2	1	5	0	2	2	2	2	1	3	2		1	13	1	2	3	1	12	1	5	1	12	1	2	0				0				3	3	3	3	3	3	2	3	2	1
0580	2016-10-13	97	53	97	150	1	2	1		0	2	2	2	2	1		2		1	9	1	1	7	1	9	10	3	1	11	1	1	0				0				3	3	3	3	3	3	1	1	3	1
0581	2016-10-13	97	53	97	150	1	2	1	3	1	2	2	2	2	2	3	2	1	1	12	1	2	4	0				0				0				0										3	2	2	1
0582	2016-08-15	17	16	17	139.821	4	2	2	3	0	1	2	1	2	1		1	2	1	14	1	1	6	0				1	12	1	1.5	0				0				3	2	3	3	3	3	2	2	3	1
0583	2016-08-21	41	31	41	138	3	2	1	2	0	2	2	2	2	2	3			1	15	1	2	3	1	12			0				0				0					3		3		3	3	3	3	1
0584	2016-08-21	41	31	41	138	3	2	2	5	0	2	2	1	1	2	3	1	1	1	10	1	1	7	1	14	1	1	1	12	3	2	0				0					5		3		3	3	3	3	1
0585		98	29	98	81.5217	5	2	1		0	2	2	1	2	1		1	2	1	11	1	2	4	1	10	20	2	1	13	8	1.5	0				0				3	5	3	5	3	5	3	2.5	2	2
0586	2016-08-21	98	29	98	81.5217	5	2	1	2	0	2	2	2	2	1	3	2		1		1	2	2	1	12	5	2	1	14	1	1	0				0				3	3	3	3	3	3	4	3	3	1
0587	2016-08-21	98	29	98	81.5217	5	2	1	5	0	2	2	2	2	1		2		1	13	1	2	3	1	13	5	2	1	13	3	2	0				0					1					3	4	4	1
0588	2016-08-21	98	29	98	81.5217	5	2	1		0	2	2	2	2	1		3		1	13	1	2	4	1		5	2.5	1		1	1.5	0				0					1		3		2	4	4	4	1
0589	2016-08-22	98	29	98	81.5217	5	2	1	2	0	2	2	2	2	1		2		2					0				0				0				0				3	3	3	3	3	3	3	3	3	1
0590	2016-09-06	42	32	42	120.6	1	1	2	5	2	2	2	2	2	1		1	1	1	9	1	2	4	0				1	8	3.5	2.5	0				0				3		3		3					1
0591	2016-08-25	84	23	84	128.714	1	2	2	3	0	2	2	2	2	1		2		1	13	1	2	2	1	15	20	2	0				0				0				3	3	3	3	3	3	3	3	3	1
0592	2016-08-24	84	23	84	128.714	1	2	2	4	0	2	2	2	2	1		3		1	11	1	1	7	1	12	1	1	1	12	3	2	0				0				3	3	3	2	3	4	4	4	4	1
0593	2016-08-23	84	23	84	128.714	1	2	1	3	0	2	2	2	2	1		3		2					1	13	14	2	0				0				0					4		3		3	3	3	3	1
0594	2016-08-25	84	23	84	128.714	2	2	2		0	2	2	1	2	1		1	1	1		1	2	5	1	17	3	1	1	12	1	2	0				0					3		2		3	3	3	3	1
0595	2016-08-19	43	33	43	216	4	2	1	4	0	2		1	2	1		1	1	1	17	1	2	3	1	15	1	1	1	16	1	1	0				0				3	3	3	3	3	3	3	3	3	1
0596	2016-08-18	43	33	43	216	4	2	1	5	1	2	2	2	2	1		3		1	13	1	2	3	1	7	4	3	0				0				0				3	5	3	4	3	4	2	2	2	1
0597	2016-08-18	43	33	43	216	4	2	1	3	0	2	2	2	2	1		2		1	15	1	2	3	1	14	2	2	1	16	1	2	0				0				3	2	3	3	2	3	3	3	3	1
0598	2016-08-22	43	33	43	216	4	2	1	5	0	2	2	2	2	1		2		1	12	1	2	3	1	12	1	1	1	12	1	1	0				0				2	1	3	1	2	1	2	2	1	1
0599	2016-08-18	43	33	43	216	4	2	1	5	0	2	2	2	2	1		2		1	13		2	4	1	14	2	2	0				0				0				3	3	3	3	3	3	3	3	3	1
0600	2016-08-29	14	13	14	28.62	1	1	1	3	0	2	2	2	2	1		1	1	1	11	1	2	4	1	12	10	2	1	12	3	2	0				0				1	3	1	2	1	2				1
0601	2016-09-05	14	13	14	28.62	1	1	1	2	0						1	2		2					0				0				0				0				3	2	3	1	3	1	3	3	3	1
0602	2016-09-05	78	13	78	39.75	3	1	1		0	2	2	2	2	1		1	1	1	9	1	2	4	0				1	11	4	1	1	12	2	1	0				3	3	1	4	1	4	3	3	2	1
0603	2016-09-05	78	13	78	39.75	3	1	1	5	0	2	2	2	2	1	3	2		2					0				0				0				0				1	1	1	2	1	3	1	1	1	1
0604	2016-09-05	78	13	78	39.75	3	1	1		0	2	2	2	2	1		2		1	10	2	2	4	1	12		1	1				0				0				3	3	3	3	3	3	3	3	3	1
0605	2016-08-27	15	14	15	171.346	1	2	2	5	0	2	2	2	2	1		1	1	1	11	1	2	4	1	14	2	2	1	11		1	0				0				3	3	3	3	3	3	3	3	3	1
0606	2016-07-13	7	7	7	152.444	3	2	2	4	0	2	2	2	2	1		1	2	1	10	1	2	1.5	1	8	2	2.5	1	6	4	3.5	1	15	4	24	0				3	3	3	5	3	5	3	4	5	1
0607	2016-07-13	7	7	7	152.444	3	2	2	3	0	2	2	2	2	1		1	1	1	11	1	2	6	1	12	15	2	1	10	15	0.5	0				0				2	4	1	4	3	4	4	3	2	1
0608	2016-07-13	7	7	7	152.444	3	2	2	4	0	1	1	2	2	1		1	2	1	10	1	1	6	0				1	11	1	1	0				0				3	4	3	3.5	3	3.5	1.5	2	2	1
0609	2016-07-13	7	7	7	152.444	3	2	2	5	0	2	2	2	2	1		1	1	1	13	1	2	2	0				1	15	1	2	0				0				1	3	1	2	1	3	2	2	2	1
0610	2016-07-13	7	7	7	152.444	3	2	2	5	0	2		2		1		2		1	14	1	2	2	0				1	14	1	1	0				0				3	3	3	4	3	1	3	2.5	2.5	1
0611	2016-07-13	7	7	7	152.444	3	2	2	5	0	1	2	2	2	1		1	1	1	13	1	2	4	0				1	8	0.25	1.5	0				0				3	3	3	3	3	3	1.5	2.5	3	1
0612	2016-08-26	24	22	24	48	1	1	1	3	0	2	2	2	2	1		2		2					0				0				0				0				3	3	3	2	3	3	3	3	3	1
0613	2016-08-24	24	22	24	48	1	1	1	5	0	2	2	2	2	1		2		2					1	13	6	1	1	11		1	0				0				3	3	3	3	3	3	2	2	3	1
0614	2016-08-24	24	22	24	48	1	1	1	5	0	2	2	2	2	1		3		1	13	1	2	6	1	9	3.5	1.5	0				0				0				3	3	3	3	3	3	4	3	4	1
0615	2016-08-26	24	22	24	48	1	1	1	3	0	2	2	1	2	2	3	2	1	1	10	1	2	6	1	11	3	2	1	11	1	1	0				0				3	3	3	4	3	3	3	3	2	1
0616	2016-08-23	24	22	24	48	1	1	1		0	2	2	2	2	1		1	1	2					0				0				0				0				3	3	3	3	3	3	3	4	3	1
0617	2016-08-23	24	22	24	48	1	1	1	2	0	2	2	2	2	1	3	1	1	1	12	1	1	6	1	12	1	2	1	13			0				0				3	3	3	3	3	3	2	1	2	1
0618	2016-08-28	85	48	85	213	4	2	2	5	0					1		1	1	1	15	1	2	1.5	0				1	14	1		0				0				3	2	3	3	3	3	1	1	2	1
0619	2016-08-27	85	48	85	213	4	2	2	5	0	2	2	2	2	1		1	2	1	13	1	2	3	1	14	1	3	1	13	1	2	1	14	1	4	0				3	2.5	3	3.5	3	3	2	2	2	1
0620	2016-08-26	85	48	85	213	4	2	2		0	2	2	2	2	1	3	2	1	1		1	2	2	0				1				0				0					3		3		3	3	3	3	1
0621	2016-08-28	85	48	85	213	4	2	2	3	0	2	2	2	2	1		2		1	10	1	2	3	0				1	10	1	2.5	0				0				3	2	3	2	3	2	2	2	2	1
0622	2016-08-27	85	48	85	213	4	2	2	3	1	2		2		1		1	1	1	11	1	2		0				1	15	3	1.5	0				0				3	4	3	3	3	4	2	1	2	1
0623	2016-08-23	25	23	25	53	2	2	2	4	0	2	2	2	2	1		1	1	1	16	1	2	5	0				1			1.5	0				0				1	3	3	3	3	3	4	4	3	1
0624	2016-08-20	68	46	68	452	1	1	1	3	0	2	2	2	2	1		2		1	11	3	1	7	1	9	4	2	1	12	1	1	0				0				3	4	3	2	3	2	4	3	3	1
0625	2016-11-09	18	17	18	75.2577	3	1	2	2	0	2	2	2	2	2	3	3		1	11	1	1	7	1	13	2	1.5	1	14	1	2	0				0				3	2	3	3	3	3	3	2	2	1
0626	2016-11-09	18	17	18	75.2577	3	1	1	5	0	2	2	1	2		3			1		1	2	3	0				0				0				0					1	3	3	3	2	4	3	3
0627	2016-11-09	18	17	18	75.2577	3	1	1	2	0	2	2	2	2	1	3	2		2					0				0				0				0				2	3	2	3	2	3	3	3	3	1
0628	2016-11-09	18	17	18	75.2577	3	1	1	4	0	2	2	2	2	1		1	1	2					0				0				0				0					3		3		3				1
0629	2016-11-09	18	17	18	75.2577	3	1	1	3	0	2	2	2	2	1		3		1	11	2			0				0				0				0				1	4	1	4	1	5	2	2	2
0630	2016-11-09	18	17	18	75.2577	4	1	1		0														0				0				0				0
0631	2016-11-09	18	17	18	75.2577	6	1	1	5	1	2	2	2	2			1	1	1	13	1	2	6	1	11	1	4	1	6	1	1	0				0										2	2	2	2
0632	2016-11-09	18	17	18	75.2577	6	1	1	3	0	2	2	2	2					1	12	1	1	3	1	13	2	2	1	13	1	2	0				0					3		3		3	4	4	3	1
0633	2016-11-09	18	17	18	75.2577	1	1	1	2	0	2	2	2	2	1	3	2		1	10	2	2	5	1	12	7	2	1	12	1	1	0				0				3	1	3	1	3	1	3	3	3
0634	2016-11-09	18	17	18	75.2577	1	1	1	5	0	2	2	2	2	1	3	3		1	13	1	2	4	1	13	4	3	0				0				0				3	3	3	4	3	4	2	2	2	1
0635	2016-11-10	18	17	18	75.2577	1	1	1	5	0	2	2	2	2	1		1	1	1	11	1	2	5	1	12	5	2	1	12	1	2	1	11	1	3	0				3	3	3	3	3	3	2	2	2	1
0636	2016-11-13	18	17	18	75.2577	1	1	1	5	0	2	2	2	2	1		1	1	2					0				1		1	1	1	3		3	0
0637	2016-11-14	18	17	18	75.2577	1	1	1		0	2		2		1	1	2	1	1	12	1	1	8	1	11	2	3	1	13	2	4	0				0				3	3	3	3	1	5	4	3	2	1
0638	2016-11-15	18	17	18	75.2577	1	1	1	5	0	2		2		1		1	1	1	12	1	2	7	0				0				0				0				3	3	3	3	3	3	1	1	1	1
0639	2016-11-09	18	17	18	75.2577	7	1	2	5	0	2	2	2	2					1	12	1	2	4	0				1	12	1	2	0				0				3	3	3	3	3	3	3	1		1
0640	2016-11-09	18	17	18	75.2577	5	1	1	5	1	2	2	2	2	1		3		1	11	1	2	5	1	13	20	1	1	7	3	1	1	13	1	1	0				1	5	1	5	1	5	3	3	2	1
0641	2016-11-09	18	17	18	75.2577	5	1	1	4	0	2	1	2	2	2	1	3	2	1	10	1	1	4	1		2	2	1		2	4	0				0										2	2	2	1
0642	2016-11-09	18	17	18	75.2577	5	1	1	5	0	2	2	2	2	1		2		1	12	1	1	7	1	10	1	1	1	10	1	1	0				0				1	4					4	4	4	1
0643	2016-11-09	18	17	18	75.2577	5	1	2		0	2	2	2	2	1	3	2		1	14	1	2	6	1				1	11	2	2	0				0				3	3	3	3	3	3	3	4	3	1
0644	2016-11-09	18	17	18	75.2577	2	1	1	1	0	2	2	2	2	2	3	1	1	1	12	1	2	4	1	13	10	1	0				0				0					4		4		3	4	3	2	1
0645	2016-07-06	79	20	79	35.0625	1	1	1	2	0	2	2	2	2	1	3	2		1	10	1	2	3	0				0				0				0				3	3	3	3	3	3	4	4	4	2
0646	2016-07-06	55	1	55	39.7059	1	2	2		0	2	2	2	2	1		2		1	12	1	2	6	1	12	3	2	1	11	4	2	1	14	2	3	0				3	1	3	2	3	4	2	2	3	1
0647	2016-07-06	55	1	55	39.7059	1	2	2	3	0	2		2		2	3	1	2	1	9	1	1	7	0				0				0				0				1	1	3	3	3	3	3	3	3	1
0648	2016-07-06	55	1	55	39.7059	1	2	1	2	0	2		1	2	1		2		1	14	3	2	6	1	14	2	2	1	15	1	1	0				0				3	3	3	4	1	3	2	3	3	1
0649	2016-07-20	86	30	86	290.051	8	1	2	5	1	2	2	2	2	2	3	1	1	1	10	1	2	6	0				1	6	1	1	0				0				1	2	1	2	1	1	3	3	3	1
0650	2016-07-20	86	30	86	290.051	8	1	1	5	1	2	2	2	2	1		1	1	1	12	1	2	5	1	11	1	2	1	7	1	1	0				0					3		3		3	3	3	3	1
0651	2016-07-21	45	35	45	228.125	1	1	2	5	0	2	2	2	2	1	3	3		1	9	1	2	4	1	7			1	11	2	1	0				0				3	2	3	3	3	2	3	3	3	1
0652	2016-07-21	45	35	45	228.125	1	1	1	4	0	2	2	2	2	1		2		1	13	2	2	1	0				0				0				0				3	2	3	2	3	2	2	2	2	1
0653	2016-07-21	45	35	45	228.125	1	1	2	4	0	2	2	2	2	2		2		2					0				1	14	1	1	0				0				1		1		1		1	1	3	1
0654	2016-07-14	87	28	87	134.68	1	2	1	4	0	2	2	2	2	1		2		1	13	1	2	4	1	12	3	1.5	1	7	1	3	0				0				3	2	3	3	3	2	3	3	2	1
0655	2016-07-14	87	28	87	134.68	1	2	1	4	0	2	2	2	2	2	3	1	2	1	12	1	2	2	1	15		2	1	12		3	0				0				3	2.5	3	3.5	3	2.5	2.5	2.5	2.5	1
0656	2016-07-14	87	28	87	134.68	1	2	1	4	0	2	2	2	2	1		1	1	1	15	1	2	2	0				0				0				0					2		2		2	3	3	2	1
0657	2016-07-18	46	36	46	278.571	8	2	2		0	2	2	2	2	1		1	1	1	14	1	1	5	1	15	1	2	1	13	5	1	0				0				3	3	3	3	3	3	3	4	3	1
0658	2016-07-18	46	36	46	278.571	8	2	2	3	0	2	2	2	2	1		1	1	1	11	1	1	6	1	11	5	4	1	12	5	2	0				0				3	3	3	3	3	2	2	3	4	1
0659	2016-07-18	46	36	46	278.571	8	2	2	2	0	2		2		1		3		1	13	1	2	4.5	1	13	0.16	2	1		0.3	1	0				0				3	3	3	3	3	2	1.5	2	3	1
0660	2016-07-14	22	20	22	153	1	1	1	3	0	2	2	2	2	1		2		1	12	1	2	2	0				0				0				0				3	3	3	2	3	2	1	1	1	1
0661	2016-07-14	22	20	22	153	1	1	2	3	0	2	2	2	2	1		1	1	1	9	1	2	4	0				1	9	1	1	0				0										3	2	2	1
0662	2016-01-01	47	37	47	216	1	1	2	3	0	2	2	2	2	1		3		1	9	1	2	4	1	12	1	3	1	10	2	3	0				0				3	4	3	3	3	5	4	3	2	1
0663	2016-01-01	47	37	47	216	1	1	2	5	0	2	2	2	2	1		2		1	7	1	2	3	0				1	12	2	0.5	0				0				3	3	3	3	3	2	1	2	3	1
0664	2016-01-01	47	37	47	216	1	1	2	2	1	2	2	2	2	1		3		1	7	1	2	4	0				1	11	2	3.5	0				0				3	3	3	3	1	2	2	2	2	1
0665	2016-01-01	47	37	47	216	1	1	2	3	0	2	2	2	2	1		1	1	1	9	1	2	4	1	11	7	3	1	8	7	3	1	13	1	2	0				3	4	3	5	3	3	2	1	2	1
0666	2016-01-01	47	37	47	216	1	1	2	3	0	2	2	2	2	1		1	1	1	12	1	2	4	0				1	13	4	1	0				0				3	3	3	4	1	2	3	3	3	1
0667	2016-01-01	47	37	47	216	1	1	2	5	0	2	2	2	2	1		1	1	1	9	1	2	2	0				1	9	1	2	0				0				3	3	3	4	3	2	2	2	2	1
0668	2016-07-14	26	24	26	330.909	7	2	1	5	1	2	2	2	2	1		2	1	1	15	1	2	3	1	9	15	3	1	13			0				0				1	3	1	3	1	3	3	3	3	1
0669	2016-07-14	26	24	26	330.909	7	2	1	4	0	2	2	2	2	1		3	1	1	12	1	2	6	1	13	2	3	1	13	1	2	0				0				1	5	1	4	1	2	3	2	2	1
0670	2016-07-14	26	24	26	330.909	7	2	1	5	0	2		2		1		1	1	1	9	1		3	1	15	2	2	1	16	1	2	1	15	2	4	0				3	3	3	1	3	4	1	2	2	1
0671	2016-07-14	26	24	26	330.909	7	2	1	2	0	2	2	2	2	1		1	1	1	14	1	2	5	1	11	5	2	1	11	1	1	0				0				3	4	3	4	3	4	3	3	3	2
0672	2016-07-14	26	24	26	330.909	7	2	1	5	1	2	2	2	2	1	3	2		1	13	1	1	5	1	13	2	3	1	16	2	2	0				0				3	2	3	2	3	2	3	3	2	1
0673	2016-07-19	99	18	99	847.5	5	2	2	4	0	2	2	2	2	1		3		1	12	1	2	5	1	12	0.5	1	1	12	2	2	0				0				3	2	3	2	3	3	2	2	2	1
0674	2016-07-20	56	40	56	190	3	1	1	4	0	1	1	2	2	1		2		2					0				0				0				0				3	3	3	3	3	2	1	1	1	1
0675	2016-07-20	56	40	56	190	3	1	1	5	0	2	2	2	2	1		1	1	2					1	12			1	2			0				0				3	3	3	3	3	3	3	3	3	1
0676	2016-07-20	56	40	56	190	3	1	1	4	0	2	2	1	2	1	3	2	1	1	11	1	2	4	0				1	7		1	0				0				3	3	1	3	1	3	1	2	2	1
0677	2016-07-15	27	19	27	257.931	1	1	1	4	0	1	2	2	2	1		2		1	12	1	2	5	1	12	7	1	0				0				0				3	3	3	3	3	3	4	3	3	1
0678	2016-07-15	27	19	27	257.931	1	1	1	5	0	2	2	2	2	1		2		1	12	1	2	5	0				1	12	1	1	0				0					3		3		2	2	2	2	1
0679	2016-07-15	27	19	27	257.931	1	1	1	5	0	2	2	2	2	1		2		2					1	13	20	2	1	12	2	2	0				0					3		3		3	5	5	5	1
0680	2016-07-18	9	9	9	180	2	1	1	5	0	2	2	2	2	1		2		1	13	1	2	6	1	12	3	2	0				0				0				3	4	3	2	3	2	2	3	2	1
0681	2016-07-18	33	17	33	657	9	1	1		0					1		2		2					1	11	4	2	1	10	1	1	0				0				3	3	3	3	3	3	3	3	2	1
0682	2016-07-18	33	17	33	657	9	1	2	5	0	2	2	2	2	1		3		1	12	1	2	4	0				1	11	1	2	0				0					3		2		3	2	2	1	1
0683	2016-07-18	33	17	33	657	9	1	2	5	0	2	2	1	1	1		1	1	1	9	1	2	3	1	11	3	2	1	7	3	1	0				0				3	4	3	3	3	3	3	2	2	1
0684	2016-07-18	34	27	34	1267.5	10	2	1	5	0		2		2	1		1		1	12	1	2	3	1	14	4	4	1	15	1	2	0				0				3	2	3	2	3	2	3	3	3	1
0685	2016-07-18	34	27	34	1267.5	10	2	1	4	0	2	2	2	2	1		2		1	15	1	2	3	1	14	1		0				0				0				3	3	3	3	3	3	1	1	1	1
0686	2016-07-18	34	27	34	1267.5	10	2	1	4	1	2	2	2	2	1	3	2		1	12	1	2	1	1	12	1	1	1	12	1	1	0				0				3	3	3	3	3	3	3	3	3	1
0687	2016-07-15	10	10	10	311.75	1	1	1	4	1					1		1	1	2					0				0				0				0				3	3	1	2	1	3	3	3	3	1
0688	2016-07-15	10	10	10	311.75	1	1	1		0	2	2	2	2	1		2		1	14	1	2	4	1	11	20	2	1	13	0.5	1	1	11	1	2.5	0				3	2	3	3	1	1	4	4	4	2
0689	2016-07-15	10	10	10	311.75	1	1	1	4	0	2	2	2	2	1	3	1	1	1	12	1	2	3.5	1	12	3	2	0				0				0				3	4	3	4	3	1	2	2	2	1
0690	2016-07-15	10	10	10	311.75	1	1	1	4	0	2	2	2	2	1		2		1	11	1	2	4	0				0				0				0				3	3	3	3	3	3	2	2	2	1
0691	2016-07-15	10	10	10	311.75	1	1	1	2	0	2	2	1	2	1	3	1	1	2					1	12	8	3	0				0				0				1	3	3	2	2	1	3	3	2	1
0692	2016-07-15	10	10	10	311.75	1	1	1	1	0	2	2	2	2	1		1	1	1	13	1	2	4	1	13	2	1	0				0				0				3	4	3	4	3	5	2	2	2	1
0693	2016-07-15	10	10	10	311.75	1	1	1	5	1	2	2	2	2	1		3		1	11	1	2	7	1	11	2	2	0				0				0				3	3	3	3	1	4	2	2	1	1
0694	2016-07-15	69	19	69	113.333	2	1	2	2	0	1	2	2	2	1		3		1	11	1	2	6	0				1	13	4	1	0				0				3	3	3	3	3	3	2.5	2	2	1
0695	2016-07-15	69	19	69	113.333	4	1	2	2	1	1	2	1	2	1		2		1	11	1	2	5	0				1	13	2	1	0				0				3	4	3	4	3	4	2	3	2	1
0696	2016-07-08	100	54	100	410	5	1	2	2	0	2	2	2	2	1		2		1	9	1	2	6	0				1	12	5	1	0				0				1	1	1	1	1	1	4	4	3	1
0697	2016-07-08	100	54	100	410	5	1	2	4	0	2	2	2	2	1	3	2		1	12	1	2	4	0				1	12	0.5	1	0				0				3	3	3	3	3	3	2	2	2	1
0698	2016-07-08	100	54	100	410	5	1	2	5	0	2	2	2	2	1		3		2					0				1	12	10	1	0				0				3	3	3	3	3	3	2	2	2	1
0699	2016-07-08	101	55	101	288.485	4	2	2	2	0	2		2		1		1	2	1	14	1	2	1	1	15		1	1	12	2	1	0				0				3	2	3	2	3	3	3	3	3	1
0700	2016-07-13	29	25	29	267.429	4	1	1	5	0	1	2	2	2	2	3	1	1	1	8	1	2	6	0				0				0				0				3	3	3	2	3	4	2	2	2	1
0701	2016-07-13	80	12	80	333.6	2	1	2		0	2	2	2	2	1		2		2					1	12	1	1	1	12	1	1	1	12	2	4	0				1	3	3	3	3	3	4	3	3	1
0702	2016-07-13	80	12	80	333.6	2	1	1	3	2	2	2	2	2	1		3		1	12	1	2	8	0				1	12	1	1	0				0				1	3	1	3	1	3	1.5	1.5	1.5	1
0703	2016-07-13	80	12	80	333.6	2	1	1	4	0	1	2	2	2	1		2		1	13	1	2	1	0				0				0				0				3	3	3	3	3	3	1	1	1	1
0704	2016-07-13	80	12	80	333.6	2	1	1	4	1	2	2	2	2			2		1	12	3	1	5	1	11	1	4	1	11	1	2	0				0										1	1	1	1
0705	2016-07-14	88	49	88	200.118	1	2	2	5	0	2	2	2	2	1		1	1	1	11	1	2	1.5	1	11	2	1	1	12	1	2.5	1	13	2.5	3	0				3	1	3	3	3	3	3	3	3	1
0706	2016-07-12	57	41	57	322.759	8	2	2	5	1	2		2		1		1	1	1	15	1	2	5	1	13	2	1	1	8	3	2	0				0				3		3		3					1
0707	2016-07-12	57	41	57	322.759	8	2	2	2	0	2	2	2	2	1		3		1	14	1	2	4	1	15	1	1	0				0				0				3		3		3		4	3	2	1
0708	2016-07-12	70	47	70	700	12	2	2	2	0	2	2	1	2	1		1	2	1	10	1	2	6.5	1	15	1	2	1	10	5	3	0				0				3	3	3	4	3	3	4	4	3	1
0709	2016-07-11	48	22	48	267.84	1	1	1	5	0	2	2	2	2	1		2		1	10	1	2	4	0				0				0				0				3	5	3	3	1	2	3	3	3	1
0710	2016-07-11	48	22	48	267.84	1	1	1	5	0	1	2	2	2	1		2		2					0				0				0				0				3	3	3	4	3	3	2	2	1	2
0711	2016-07-13	3	3	3	291.2	4	2	2	5	0	2	2	2	2	1		1	2	1	11	1	1	5.5	1	10	1	5	1	9	1	2	0				0					1		4		3	2.5	2.5	2.5	1
0712	2016-07-11	89	11	89	500	3	1	1	5	0	2		2		1		2		1	11	1	2	4	1	12	2	2	1	12	1	2	0				0				3	3	3	3	3	3	3	3	3	1
0713	2016-09-21	90	50	90	138	1	1	2	5	0	2	2	2	2	1	3	1	1	1	9	1	1	8	0				1	11	3		0				0				3	3	1	4	3	3	2	2	1	1
0714	2016-09-21	90	50	90	138	1	1	2	5	0					1		3		1	10	1	2	4	0				1		1	1	0				0				3	3	3	3	3	3	1	1	1	1
0715	2016-09-21	90	50	90	138	1	1	2	5	0	2	2	2	2	1		1	1	1	12	1	2	4	1	13	0.5	2	1	12	0.5	2	0				0				3	3	1	4	1	3	2	2	1	1
0716	2016-09-13	4	4	4	474	2	1	1		0					1	3	2	1	1	12	1	2	6	0				0				0				0										4	4	4	1
0717	2016-09-13	4	4	4	474	2	1	1	5	0	2		2				2		1	11	1	2	2	1	11	7	2	0				0				0				3	2	3	3	3	4	2	2	3	1
0718	2016-09-13	4	4	4	474	2	1	1	4	0	2	2	2	2	1	3	1	1	1	13	2	2	4	1	12	8	1	0				0				0				3	3	3	3	3	3	3	3	3	1
0719	2016-01-01	49	1	49	187.5	2	2	1	3	0	2	2	2	2	1		2		1	12	1	2	5	1	11	10	2	1	8	1	2	1	8	2	3	0				3	3	3	3	3	3	3	3	2	1
0720	2016-07-13	29	25	29	267.429	4	1	1	5	0	1	2	1	2	1		1	1	1	12	2	2	4	0				0				0				0				3	3	3	4	3	2	1	2	1	1
0721	2016-01-01	71	32	71	402	6	1	1	5	0	2	2	2	2	1		2		1	12	1	2	6	1	12	5	5	0				0				0				3	3	3	3	1	4	1	3	1	1
0722	2016-01-01	71	32	71	402	6	1	2	4	0	2	2	2	2	1		3		1	11	1	2	2	0				1	11	5	3	0				0				1	1	3	3	1	1	1	1	1	1
0723	2016-01-01	71	32	71	402	6	1	1	5	0	2	2	2	2	1		2		1	12	3	2	3	1	14	1	1	0				0				0				3	4	1	5	3	4	3	2.5	3	1
0724	2016-01-01	71	32	71	402	6	1	1	5	0	2		2		2	3	1	1	1		2	2	7.5	1	12		1	1	6		2	0				0				2	2	1	3	3	2	4	3	3	1
0725	2016-07-11	48	22	48	267.84	1	1	1	5	0	2	2	2	2	1		2		1	10	1	2	4	0				0				0				0				3	5	3	3	1	2	3	3	3	1
0726	2016-07-11	48	22	48	267.84	1	1	1	5	0	1	2	2	2	1		2		2					0				0				0				0				3	3	3	4	3	3	2	2	1	2
0727	2016-06-15	28	17	28	584	2	1	1	5	0	2	2	2	2	1		2		1	12	1	2	3	0				1	12	0.5	1	0				0				3	2	1	2	3	2	1	1	1	1
0728	2016-10-26	5	5	5	95	2	1	2	4	0	2	2	2	2	1		1	1	1	12	1	2	3	0				1	12	2	1	0				0										2.5	2.5	2.5	1
0729	2016-10-26	5	5	5	95	1	1	2		0	2	2	2	2	1		2		1		1	2	4	1	13	2	1	1	13	1	1	0				0				1	3		3		3	3	3	3	1
0730	2016-10-17	58	42	58	138.095	1	1	1	3	0	2	2	2	2			1	1	1	10	1	2	3	1	13	1	1	1	12		2	1	10	1	2	0				1	3	1	2	2	3	3	2	3	1
0731	2016-07-20	56	40	56	190	3	1	1	4	0		2		2	1		1	1	1	13	1	2	2	1	8	10	1	0				0				0				1	1	1	1	3	3	3	3	2	1
0732	2016-10-17	58	42	58	138.095	1	1	1	2	0	2	2	2	2	1		2		2					1	12	2	1.5	0				0				0				3	3	3	3	3	3	3	3	3	1
0733	2016-10-24	81	48	81	461.5	4	2	2	5	1	2	2	2	2	2	3	1	1	1	14	1	1	6	0				1	14	10	1	0				0				3	5	3	1	3	5	4	3	3	1
0734	2016-10-24	81	48	81	461.5	4	2	2	3	1	2	2	2	2	1		1	1	1	13	1	2	2	0				1	15	2	2	0				0				3	3	3	2	3	3	3	3	3	1
0735	2016-10-24	81	48	81	461.5	4	2	2	5	0	2	2	1	2	2		1	1	1	14	1	2	5	0				1	13	1	1	0				0				3	2	3	2	3	2	2	2	3	1
0736	2016-10-24	81	48	81	461.5	4	2	2	5	0	2	2	2	2	1	3	2		1	15	1	2	7	1	14	2	1	1	13	4	1	0				0				3	3	3	3	3	3	4	4	3	2
0737	2016-10-31	72	2	72	571.2	8	2	1	5	0	1	2	2	2	1	3	3		1	13	3	2	4.5	1	13	4	1	0				1	9	5	3	0				2	1	2	1	3	2	2	1.5	2	1
0738	2016-10-31	72	2	72	571.2	2	2	1	5	0		1			1		1	1	1	13	1	2	3	1	13		2	1	13		1	0				0				1	3	1	3	1	3	3	3	3.5	1
0739	2016-10-31	72	2	72	571.2	3	2	1	5	0	2	2	2	2	1		3		1	11	1	2	5	1	12	10	1	1	15	6	1	0				0				3	3	3	3	3	3	4	4	4	1
0740	2016-10-31	72	2	72	571.2	7	2	1	4	0	2	2	2	2	1		3		1	14	1	2	6	1	12	3	3	1	16	1	1	0				0				3	2	3	3	3	3	4	3	3	1
0741	2016-10-21	102	30	102	313.448	1	1	1	2	0	2	2	2	2	1		2		1	11	1	2	3	1	12	2	2	0				0				0				3	2	3	2	3	4	3	3	2	1
0742	2016-10-19	35	28	35	111	5	2	1	5	0	2		2		1	3	3		1	15	1	2	2	1	13	4	2	0				0				0				3	4	3	5	3	4	3	3	3	1
0743	2016-10-19	35	28	35	111	5	2	1	4	0	2	2	2	2	2	3	1	1	1	15	1	2	3	1	15	2	2	0				0				0				3	2	3	2	3	2	3	3	3	1
0744	2016-10-19	35	28	35	111	5	2	1	2	2	2	2	2	2	1	3	3		1	13	1	2	1.5	1	10	2	1	1	15	1.5	0.5	0				0				3	4	3	3	3	1	3	3	4	2
0745	2016-10-25	82	35	82	255.5	3	1	2	5	0	2	2	2	2	1		2		1	12	1	2	3	0				1	10	1.5	1.5	0				0				3	3	3	4	3	4	2	2	2	1
0746	2016-10-25	82	35	82	255.5	3	1	1	4	0	2	2	2	2	1		1	1	1	8	1	2	4	0				1	10	2	1	1	11	1	1	0				3	3	3	3	3	3	1	2	2	1
0747	2016-10-25	82	35	82	255.5	4	1	2	5	0	2	2	2	2	1		3		1	9	2	2	5	0				1	4	0.3	2	0				0				3	3	3	3	3	3	2	2	2	1
0748	2016-10-25	82	35	82	255.5	5	1	2	5	0	2	2	2	2	1		2		1	10	1	2	5	1	13	1	1	1	12	3	2	0				0				1	4	1	4	1	4	1	2	2	1
0749	2016-10-25	82	35	82	255.5	1	1	1	5	0	2	2	2	2	1		1	2	1	10	1	2	3	0				1	7		1	0				0				3	3	3	3	3	3	2	2	2	1
0750	2016-10-19	103	49	103	108	1	2	2	5	0	1	1	2	2	1		3		1	11	1	2	4	1	13	3	3	1	12	1	2	1	13	1	3	0				3	3	3	4	3	4	3	3	3	1
0751	2016-07-18	33	17	33	657	9	1	2	4	0	2	2	2	2	1		1	1	1	10	1	1	6.5	0				1	8	1.5	1	1	11	1	2.5	0				3	3	3	3	3	3	2	2	4	1
0752	2016-10-19	103	49	103	108	1	2	2	2	0	2	2	2	2	1		1	2	1	12	1	1	3	1	12		1	1	12	1	1	0				0				3		3		3		3	3.5	4	1
0753	2016-10-19	103	49	103	108	1	2	2	5	0	2	2	2	2	1		1	1	1	13	1	2	4	1	15	2	1	1	10	4	1	0				0				3	3	3	3	3	3	3	3	3	1
0754	2016-10-19	103	49	103	108	1	2	2	5	0	2	2	2	2	1	3	1	1	1	14	1	1	7.5	1	13	4	2	1	13	6	1	0				0										3	3	3	1
0755	2016-09-13	13	12	13	231.667	1	1	2	4	0	2	2	2	2	1	3	1	1	1		1	2	3	1	12	3	2	1	10	15	1	1	9	1		0				3	2	3	3	3	3				1
0756	2016-09-13	13	12	13	231.667	1	1	2	3	0	2	2	2	2	1		1	1	1	11	1	2	4	1	12	6	3	1	11	6	2	0				0					3		3		4	3	3	4	1
0757	2016-07-08	101	55	101	288.485	4	2	2	4	0	2	2	2	2	1		1	1	1	15	1	2	6	0				0				0				0					5		4		5	4	4	4	1
0758	2016-09-13	13	12	13	231.667	5	1	1	4	0	2	2	2	2	1		1	1	1	7	2	2	3	1	10	3	1	1	8	0.5	1	0				0				3	3	3	3	1	4	2	2	2	1
0759	2016-10-04	91	20	91	250.364	4	1	2	2	0	2		2		1		2		1	9	1	1	5	1	12	3	2	1	12	5	1	0				0				3	2	3	2	3	1	3	3	4	1
0760	2016-10-04	91	20	91	250.364	4	1	1	4	0	2	2	2	2	1		1	2	1	13	2	1	5	1	13	3	2	1	12	7		0				0				1	3	3	2	3	2	2	1	1	1
0761	2016-10-04	91	20	91	250.364	4	1	1	3	0	2	2	2	2	1		2		1	12	1	2	4	1	12	2	5	1	13	1	1	0				0				1	2	1	3	1	2	4	4	3	1
0762	2016-09-20	19	1	19	135	10	2	2	4	0	2	2	2	2	1		2		1	13	1	2	5	1	14	1	2	1	13	1	2	0				0				3	3	3	3	3	3	3	3	4	1
0763	2016-09-20	19	1	19	135	10	2	2	5	0	2	2	2	2	1		3		1	13	1	2	5	1	15	2	2	1	13	4	1	0				0				3	3	3	3	3	2	3	3	3	1
0764	2016-09-20	19	1	19	135	10	2	1	3	0					1		3		1	14	1	2	2	1	14	2	3	0				0				0				3	3	3	3	3	3	3	4	4	1
0765	2016-10-20	73	18	73	887.564	5	2	2	2	0	2	2	2	2	1		1	1	1	16	1	2	2	1	14	4	2	0				0				0					3		3		3	4	4	4	1
0766	2016-10-18	36	29	36	50	1	2	2	2	0	2	2	2	2	2	3	1	1	1	15	1	1	8	1	14			1	13			0				0				3	4	3	4	3	4	3	3	2	2
0767	2016-10-18	36	29	36	50	1	2	2	3	1	2	2	2	2	1		1	1	1	13	1	2	2	0				1	10	2	1	0				0				3	4	3	4	3	3	4	4	3	2
0768	2016-10-18	36	29	36	50	1	2	2	3	0	2	2	1	2	2	3	1	1	1	11	1	2	4	1	14	1		1	9	3	1	0				0				3	5	3	5	3	2	4	4	4	1
0769	2016-10-28	50	8	50	15	1	1	2	5	0	2	2	2	2	1		1	2	1	11	1	2	2.5	0				1	13	1	1	0				0				3	3	3	3	1	2.5	2.5	2	2	1
0770	2016-10-17	58	42	58	138.095	1	1	1	5	0			1		2	3	3		1		1	1		1	10		2	0				0				0					1.5		1.5		2	3	3	3	2
0771	2016-10-27	30	5	30	285	1	1	2	4	0	2	2	2	2	1		1	1	1	12	1	2	3	1	14	2	2	1	14	2	2	0				0				3	2	3	3	1	4	3	3	3	1
0772	2016-10-14	51	3	51	354.545	10	2	1	5	0	2	2	2	2	1		1	1	1	13	2	2	5	1	13	3	2.5	1	15	2	1	0				0				3	3	3	3	3	3	4	4	3	1
0773	2016-10-14	51	3	51	354.545	10	2	1	5	0	2	2	2	2	1	3	1	1	1	13	1	2	3	1	10	2.5	1	0				0				0				3	2	3	4	3	3	3	4	3	1
0774	2016-11-07	92	13	92	79.5	1	1	2	3	0	2	2	2	2	1		1	1	1	11	3	2	6	1	10	1	1	1	11	1	1	1	12	2	3	0				3	3	3	3	3	3	2	2	2	1
0775	2016-11-07	92	13	92	79.5	1	1	2	2	0	2	2	2	2	1		2		1	12	1	2	3	0				1	13	2	1	0				0				1	4	3	3	2	3	2	3	2	1
0776	2016-11-07	92	13	92	79.5	1	1	2	4	0	2	2	2	2	1		2		1	12	1	2	3	0				1	13	1	0.5	0				0				3	3	3	3	3	3	4	4	4	1
0777	2016-09-26	59	29	59	37.5	1	2	1	3	0	2	2	2	2	1	3	2		1	13	1	1	7	1	16	1	2	0				0				0				3	2	3	2	3	3	4	4	4	1
0778	2016-09-26	59	29	59	37.5	1	2	1		0	2	2	2	2	1		1	1	1	13	1	2	6	1	12	9	6	0				0				0				3	4	3	4	3	2	4	4	2	2
0779	2016-09-26	59	29	59	37.5	1	2	1	4	0	2		2		1		1	1	1	14	1	1	9	1	12	8	1	1	13	3	1	0				0				3	2	3	5	3	5	4	4	4	2
0780	2016-09-26	59	29	59	37.5	1	2	1		0	2	2	2	2		3	1	1	1	15	1	2	3	1		8	3	0				0				0				2	1	1	3	3	5	5	5	5	2
0781	2016-09-28	52	38	52	141	3	1	1	3	0	2	2	2	2	1		2		1	8	1	2	2	1	12	10	1	1	11	1.5	1	0				0				3	4	3	3	3	3	4	3	3	1
0782	2016-09-28	52	38	52	141	2	1	1	3	0	2		2				2		2					1	14	14	2	0				0				0				3	2	3	3	3	3	3	3	3	1
0783	2016-09-28	52	38	52	141	3	1	1		0	2	2	2	2	1		2		1	12	2	2	5	1	12	1	1	0				0				0				3	4	2	3	1	5				1
0784	2016-09-19	20	18	20	500.967	3	2	1	5	0	2	2	2	2	1		2		1	13	1	2	4	1	14	3	1	1	14	5	2	0				0				3	2	3	3	3	3	2	2	2	1
0785	2016-09-19	20	18	20	500.967	3	2	1		0	1	2	2	2	1		3		1	14	1	2	4	1	12		1	1	14		1	0				0				3	3	3	3	3	3	3	3	3	1
0786	2016-09-30	75	47	75	210	2	2	1	4	1	2	2	2	2	2	3	1	1	1	12	1	2	5	1	12	30	1.5	0				0				0				3	3	3	4	3	2.5	2.5	4	3	1
0787	2016-09-30	75	47	75	210	3	2	2	1	0	2		2		1		1	1	1	13	1	1	7	1	13		1	1	13		1	1	15		3	0				3	3	3	3	3	3	3	4	4	1
0788	2016-09-30	75	47	75	210	4	2	2	4	1	2		2		2	3	1	1	1	10	1	1		1	12		1	1	11	4	1.5	0				0				3	2.5	3	3.5	3	3	2.5	3	3	1
0789	2016-10-05	31	17	31	599.87	1	1	1	5	0	2	2	2	2	1		2		1	8	1	2	7	1	12	1	3	1	9	1	2	0				0				3	3	3	3	1	5	1.5	1	1	1
0790	2016-10-05	31	17	31	599.87	1	1	1	4	0	2		2		1		3		2					1	11	2	2	1	13	1	1	0				0				3	3	3	3	3	2	3	1	2	1
0791	2016-10-05	31	17	31	599.87	1	1	2		0									1	10	1	1	7	0				1	12	4	1	0				0				3	3	3	3	3	3	3	3	3	1
0792	2016-10-07	12	11	12	440	3	1	2		0	2	2	2	2	2	3	1	1	1	12	1	1	4	1	11	2	2	1	11	1	2	1	12	1	2	0				3	3	3	3	3	3	3	3	2	1
0793	2016-10-07	12	11	12	440	3	1	2		0	2	2	2	2	1		3	1	1		1	2	3	1	13			0				1	13	2	3	0				3	3	3	3	3	3	3	2	2	1
0794	2016-11-04	37	12	37	434.575	5	1	1		0			1		1		3		1	12	1	2	3	1	12	0.1	1	0				0				0				3	2	3	1	3	3	1	2	3	1
0795	2016-11-07	32	26	32	52	1	1	1	3	0					1		2		2					0				0				0				0													1
0796	2016-10-14	76	32	76	241.2	5	1	2	4	0	2	2	2	2	1		1	1	1	10	1	2	3	1	13	0.16	1	1	10	1	1	0				0				3	2	1	1	3	1	1	1	2	1
0797	2016-10-14	76	32	76	241.2	5	1	1	4	0	2	2	2	2	1		1	1	1	10	1	2	5	1	13	1	2	1	11	1	1	1	13	1	2	0				3	2	1	2	3	2	3	3	3	1
0798	2016-10-14	76	32	76	241.2	5	1	2	5	0	2	2	2	2	1		1	1	1	11	1	2	2	1	13	4	2	1	11	2.5	1.5	0				0				3	4	3	3	3	3	2	2	3	1
0799	2016-10-13	104	56	104	103.5	5	1	2	5	0	2	2	2	2	1		2		1	10	1	2	4	0				1	11	2	2	0				0				3	3	3	2	3	3	5	4	4	1
0800	2016-10-13	104	56	104	103.5	3	1	2	3	0	2	2	1	2	1	3	2		1	10	1	2	5	0				1	14	1	1	0				0										3	3	3	1
0801	2016-11-03	60	16	60	135	9	2	2	5	0					1		2		1	13	1	2	2	0				1	12	1	2	1	14	2	3	0				3	3	3	3	3	3	3	3	3	1
0802	2016-11-03	60	16	60	135	7	2	2	4	0	2		2		2	3	1	2	1	12	1	2	6	0				1	12	3	2	0				0				3	3	3	3	3	3	3	3	3	1
0803	2016-11-03	60	16	60	135	2	2	2	3	0	2	2	2	2	1		2		1	12	1	1	6	1	13	3	1	1	13	5	1	1	13	1	3	0				3	3	3	3	3	3	4	3	3	1
0804	2016-06-20	1	1	1	60.9375	5	2	1	3	0	2	2	2	2	1	3	2	1	1	13	1	1	7	1	15	20	5	1	15	25	1	0				0				3	3	3	3	3	3	5	5	5	2
0805	2016-09-09	53	32	53	529.694	4	1	1	5	0	2	2	2	2	1	3	2		2					0				0				0				0				1	3	1	2	3	3	2	2	2	1
0806	2016-09-09	53	32	53	529.694	4	1	1		0	2	2	2	2	1		1	1	1	11	1	2	2	1	10		0.5	1	11	2	1	0				0				3	2	3	2	3	2	3	3	2	1
0807	2016-09-09	53	32	53	529.694	4	1	2	5	0	2	2	1	1	2	3	1	2	2					0				0				0				0					2		3		2	2	2	2	1
0808	2016-09-06	62	6	62	49.6154	2	2	1	2	0	2	2	2	2			1	1	1	13	1	1	6	1	12	3	2	1	12	3	2	0				0				1	5	1	5	1	5	4	4	1	2
0809	2016-09-09	105	32	105	53.6	1	1	1	4	0	2	2	2	2	1		2		1	13	2	2	4	1	13	1	1	0				0				0				3	3	3	3	1	2	3	3	3	1
0810	2016-09-09	6	6	6	44.7917	1	2	1	4	0	2	2	2	2	1	3	1	1	1	15	1	2	4	1	15			0				0				0				3	3	3	3	3	3	2	1	1	1
0811	2016-09-09	6	6	6	44.7917	2	2	1	3	0					1		3		1	15	1	2	2	1	15	1	2	0				0				0										2.5	3	4	1
0812	2016-09-12	54	39	54	112	6	1	1	4	0	2	2	2	2	1		1	1	2					1	8	10	2	0				0				0				3	2	3	2	3	3	3	3	2	1
0813	2016-09-12	54	39	54	112	6	1	1	3	1	2	2	2	2	1		1	1	1	13	1	2	3	1	13	4	1	0				0				0				3	4	3	4	3	4	3	3	2	1
0814	2016-09-12	54	39	54	112	6	1	1	5	0					1		1	2	1		1	2	4	0				1	12	4	2	0				0				3	2	3	3	3	4	3	2	3	1
0815	2016-10-14	38	30	38	67.3333	2	1	1	5	0	2	2	2	2	1		2		2					0				0				0				0				3	3					4			2
0816	2016-10-12	95	11	95	1262.61	6	1	2		0	2	2	2	2	2	3	1	2	1	12	1	1	4	1	12		2	1	11	1	2	0				0				3	4	3	3	3	2	2	2	2	1
0817	2016-10-12	95	11	95	1262.61	6	1	1	3	0	1		2		1		3		2					0				1	13	1	3	0				0					5		3		3	2	2	2	1
0818	2016-10-26	65	45	65	69.2308	1	2	1		0					2	3	1	2	1	15	1	1	6	1	8	14	4.5	1	14	2	1	0				0				1	3	1	3	1	4	4	4	4	1
0819	2016-10-26	65	45	65	69.2308	1	2	1	5	0	2	2	2	2	1		1	1	1	14	2	2	6	1				1				1				0				3	3	3	3	3	3	1	1	1	2
0820	2016-10-26	65	45	65	69.2308	1	2	1		0	2	2	2	2					2					0				0				0				0				3	2	3	2	3	2	4	4	4	2
0821	2016-10-25	96	18	96	717.882	5	2	2	3	0	2	2	2	2	1		1	1	1	12	1	2	3	0				0				0				0				3	3	3	3	3	3	3	3	3	1
0822	2016-10-25	96	18	96	717.882	5	2	1	4	0	2	2	2	2	1	3	1	1	1		2	2	1	1	14			0				0				0				2	1	3	2	3	3	2	3	3	1
0823	2016-11-03	77	7	77	173.25	4	2	2	3	0	2	2	2	2	1		1	1	1	10	1	2	5	0				1	11	2	1	0				0				3	3	3	4	3	3	3	2	3	1
0824	2016-11-03	77	7	77	173.25	4	2	2	5	0	2	2	2	2			1	1	1	9	1	2	5	1	13	2.5	2	1	12	5.5	2.5	1	12	0.5	3.5	0				3	2	3	3	1	3	2.5	3	3.5	1
0825	2016-11-14	66	20	66	172.125	1	1	2	4	0	2	2	2	2	1		1	1	1	9	1	2	6	1	11	3	1	1	11	5	2.5	1	12	2	5	0				2	2	2	2	2	2	2	2	2	1
0826	2016-10-17	39	13	39	53	1	1	1	4	0	2	2	2	2	2	3	3		1	11		2	5	1	12	3	5	0				0				0				3	3	3	2	3	3	3	3	3	1
0827	2016-10-17	39	13	39	53	4	1	2	5	0	2	2	2	2	1		1	1	1	8	1	2	6	0				1	11	1	1	0				0				1	5	3	5	1	5	3	4	2	1
0828	2016-10-17	39	13	39	53	4	1	2	5	0	2	2	2	2	1		1	1	1	12	1	1	3	0				0				0				0				3	3	3	4	3	3	3	3	3	1
0829	2016-10-17	39	13	39	53	4	1	2	5	0		2		2	2	3	3		2					1	11	3	0.75	1				0				0				3	2.5	3	3.5	3	1.5	3	3	3	1
0830	2016-01-01	40	11	40	440	1	1	1	5	1	2	2	1	2	1		1	1	1	9	2	2	6	1	10	1.5	2	1	13	1	1	0				0					3		3		3	2	3	3	1
0831	2016-09-01	62	6	62	49.6154	1	2	1		0	2	2	2	2	1		2		1	13	1	2	2	1	10	20	2	1	12	3	3	0				0				1	3	1	3	1	3	4	4	4	2
0832	2016-10-10	21	19	21	98.5507	4	1	1	3	0	2	2	2	2	1		1	2	1	12	1	2	6	1	13	2	3	1	13	1	1	0				0										4	4	4	1
0833		98	29	98	81.5217	5	2	1	1	0	2	2	2	2	3	3	1	2	1	10	3	1	7	1	14	5	3	0				1	12	2	4	0				1	3	1	4	1	3	4	4	4	2
0834	2016-10-13	97	53	97	150	1	2	1	5	0	1	2	2	2	2	3	2		1	13	1	1	6	1	7	7	2	1	13	3	1	0				0													1
0835	2016-10-13	97	53	97	150	1	2	1		0	2	2	2	2	1		1	1	1	12	1	1	4	1	12	10	3	1	10	2	2	0				0				3	2	3	3	3	3	1.5	2.5	4	1
0836	2016-07-06	93	51	93	40	8	2	2	4	0	2	2	2	2	2	3	1	1	1	13	1	2	1	1	11	0.08	1	1	11	0.25	3.5	0				0					4		4		4	2	2	2	1
0837	2016-07-06	93	51	93	40	8	2	2		0	2		2		1		3		1	13	1	2	3.5	0				1	13	2	2	0				0				3	2	3	3	3	4	3	3	3	1
0838	2016-07-06	93	51	93	40	8	2	2	5	0	2	2	2	2	2	3	1	1	1	13	1	2	7	0				1	12	1	2	0				0				3	3	3	4	3	3	3	3	3	1
0839	2016-07-13	29	25	29	267.429	4	1	1	2	1	2	2	2	2	1	3	2		1	10	1	2	2	0				0				0				0				1		3		1		4	3	4	1
0840	2016-10-13	97	53	97	150	1	2	1	5	0	1	2	2	2	1		1	1	1	13	1	1	7	1	8	2	2	1	8	4	2	0				0				3	4	3	4	1		1	1	1	1
0841	2016-09-04	62	6	62	49.6154	1	2	1	1	0	2		2		1		1	1	2					1	13	1	2	0				0				0				3	2	3	3	3	3	4	3	4	1
0842	2016-08-25	24	22	24	48	1	1	1	5	0	2	2		2	1		2		1	13	1	2	5	0				0				0				0				3	3	3	4	3	4	2	2	3	1
0843	2016-08-15	17	16	17	139.821	4	2	2		0	2	2	2	2	1	3	1	1	1	15	1	2		0				0				0				0				3		3		3		4	4	4	1
0844	2016-08-14	17	16	17	139.821	4	2	2	2	1	2	2	2	2	1		3		1	13	1	2	2.5	1	11	0.5	2	1	11	1.5	3	0				0				3	3	3	3	3	4	2	2	3	1
0845	2016-08-16	17	16	17	139.821	4	2	2	4	0	2	2	2	2	2	3	2		1	12	1	1	3	1	16	1	1	1	14	3	1	1	16	1	2	0				3	2	3	2	3	2	3	3	3	1
0846	2016-08-15	17	16	17	139.821	4	2	2	5	0	2	2	2	2	1		2		1	14	1	2	4	1	14	1	1	1	14	4	1	0				0				3	3	3	4	3	3	2	1	2	1
0847	2016-08-20	41	31	41	138	3	2	1	3	1	2	2	2	2	1		1	2	1	12	1	2	2	1	12	10	2	1	13	2	1	0				0				3	2	3	2	3	2	2	2	2	1
0848	2016-08-23	41	31	41	138	3	2	2	2	0	2		2		1		2		1	15	1	2	2	0				1	15	1	1	0				0													2
0849	2016-08-21	41	31	41	138	3	2	1		0	2	2	2	2	2	3	1	1	1	13		2	4	1	10	20	2	1	12	0.5	1	0				0				3	4	3	4	3	4	3	3	2	1
0850	2016-08-21	98	29	98	81.5217	5	2	1	2	0	2	2	2	2	1	3	3		1	11	1	1	4	1	7	6	2.5	1	7	1	1	0				0				3	2	3	2	3	1	4	4	4	1
0851		98	29	98	81.5217	5	2	1	5	0	2	2	2	2	1		1	1	1	13	1	1	4	1	13	6	4	1	15	1	1	0				0				3	1	3	2	3	5	4	3	3	1
0852	2016-08-21	98	29	98	81.5217	5	2	1	2	0	1	2	1	2	1		2		2					1		10	2	1		2	2	0				0				3	5	3	4	3	5	4	3	2	1
0853	2016-08-30	42	32	42	120.6	1	1	1	2	0	2	2	2	2	1		2		2					0				0				0				0				3	3	3	3	3	3	3	3	4	1
0854	2016-09-06	42	32	42	120.6	1	1	1	4	0	1	2	2	2	2	3	1	2	1	12	1	2	7	1	14	1	2	0				0				0				3	3	3	4	3	3	4	4	4	1
0855	2016-08-22	84	23	84	128.714	1	2	1	5	0	2	2	2	2	1	3	2	1	1	15	1	2	5	1	15	2	2	1	15	4	1	0				0				3	4	3	3	3	3	3	3	3	1
0856	2016-08-23	84	23	84	128.714	1	2	2	1	0	2	2	2	2	1		2		1	15	1	2	2	1	15	7	1	1	13	10	1	0				0													1
0857	2016-08-24	84	23	84	128.714	1	2	1		0	2	2	2	2	1		3		2					1	13	22	2	0				0				0				3	3	3	3	3	4	3	3	3	1
0858	2016-08-22	84	23	84	128.714	1	2	2		0	2	2	2	2	1		3		1	14	1	2	7	1	15	17	2	1	15	7	1	0				0				3	3	3	3	3	3	3	4	4	1
0859	2016-08-26	84	23	84	128.714	2	2	2	3	0	2	2	2	2	1		2		1	13	1	1	7	1	12	10	2	1	12	2	1	0				0				3	3	3	3	3	3	2	2	2	1
0860	2016-08-21	43	33	43	216	4	2	1	4	0	2	2	2	2	1		1	1	1	13	1	1	4	1	7	1	1	1	7	2	1	0				0				3	3	3	3	3	3	2	4	3	1
0861	2016-08-18	43	33	43	216	4	2	1	5	0	2	2	2	2	1		1	1	1	13	1	2	2	1	12	10	3	1	16	1	1	0				0				3	3	3	3	3	3	4	4	4	1
0862	2016-08-18	43	33	43	216	4	2	1	4	0	1	2	1	2	2	3	3		1	11	1	2	4	1	9	4	2	1	12	1	1	1	13	1	1	0				3	2	3	2	1	5	3	4	5	1
0863	2016-08-21	43	33	43	216	4	2	1	4	0	2	2	2	2	1	3	1	1	1	14	1	2	1	1	15	19	1.5	1	5	1	1.5	0				0				3	2	3	1	3	1	2	3	3	1
0864	2016-08-18	43	33	43	216	4	2	1	3	0	2	2	2	2	1		2		1	15	1	2	2	1	15	5	2	1	15	1	1	0				0				1	3	1	3	1	3	2	2	4	1
0865	2016-08-18	43	33	43	216	4	2	1	3	0	2	2	2	2	1		1	1	1	15	1	2	6.5	1	13	6.5	3	1	15	1	1	0				0				3	3	3	3	3	3	2	3	3	1
0866	2016-08-18	43	33	43	216	4	2	1	5	0	2	2	2	2	1		1	1	1	13	1	2	4	1	10	10	2	1	13	1	2	0				0				3	3	3	3	3	3	3	4	3	1
0867	2016-08-22	23	21	23	72	1	2	1		0	2	2	2	2	1		2		1	15	1	2	4	1	15	15	4	1	15	17	5	0				0				1	5	1	5	1	5	4	5	5	2
0868		23	21	23	72	3	2	2		0	2	2	2	2	1		1	2	1	10	1	2	7	1	14	4	2	1	14	8	2	1	14	2	4	1	15	2	3	3	5	3	5	3	5	3	3	4	2
0869	2016-09-01	14	13	14	28.62	2	1	1		1	2	2	2	2	1		1	1	1	11	1	2	8	1	6	3	1	1	5	1	2	1	6	1	3	0				3	2	3	2	3	3	3	3	4	1
0870	2016-08-30	14	13	14	28.62	1	1	1	4	0	2	2	2	2	1		3		1	10	1	2	2	1	9	2	2	0				0				0					3		4		4	2	2	3	1
0871	2016-09-05	78	13	78	39.75	3	1	1		0	2	2	2	2	2	3	3		1	12	1	2	5	0				0				0				0				3	3	3	3	3	3	3	3	3	1
0872	2016-09-04	78	13	78	39.75	3	1	1		0	2	2	2	2	2	3	2		2					1	12	1	1.5	0				0				0				1	4.5	1	3.5	1	3	2	3	3	1
0873	2016-09-04	78	13	78	39.75	3	1	1		0	2	2	2	2	2	3	1	1	2					1	12	1	2	0				0				0				1	4	1	3	1	4	2	2	2	1
0874	2016-08-24	44	34	44	1260	3	1	2	5	0	2	2	2	2	1		2		1	10	1	2	4	1	13	2	2	1	12	2	1	0				0				3	4	3	4	3	4	3	3	3	1
0875	2016-08-24	44	34	44	1260	3	1	2	1	0	1	2	2	2	1		1	2	1	11	1	2	8	1	8	21	2	1	11	2	3	0				0				3	5	3	4	3	3	2	3	3	1
0876	2016-08-23	44	34	44	1260	3	1	1	3	0	2	2	2	2	1		2		1	12	1	2	6	0				0				0				0					4		4		4				1
0877	2016-08-24	44	34	44	1260	3	1	1	5	0	2	2	2	2	1		2		1	11	1	2	3	1	11	3	1.5	1	11	2	2	0				0				1	2	3	3	1	2	3	2	3	1
0878	2016-08-24	44	34	44	1260	3	1	1		0	2	2	2	2	1	3	2		1	10	1	2	4	0				1	13	1	2	0				0				3	3	3	4	3	3	2	2	2	1
0879	2016-07-06	8	8	8	67.5	1	1	2	5	0	2	2	2	2	1		1	1	1	11	2	2	4	0				1	14	0.5	2	1	14	0.5	3.5	0				3	2	3	3	3	3	1	1	1	1
0880	2016-07-06	8	8	8	67.5	1	1	2	5	0	2	2	2	2					2					0				0				0				0													2
0881	2016-07-06	8	8	8	67.5	1	1	1	2	0	2	2	2	2	1		2		1	12	1	2	4	1	9	4	40	0				0				0				1	4	1	3	1	3	4	3	3	1
0882	2016-07-06	8	8	8	67.5	1	1	1	4	0					1	3	2	1	1		1	2	3	0				0				0				0													2
0883	2016-07-06	8	8	8	67.5	1	1	2	5	0	2	2	2	2	1		2		1	12	1	2	4	0				1	12	1	2	0				0													1
0884	2016-07-06	8	8	8	67.5	1	1	1	2	0	2	2	2	2	2	3	1	1	1	10	1	2	2	1	12	5	1	1	12	0.5	2	0				0				3	3	3	3	3	3	4	3	4	1
0885	2016-07-06	8	8	8	67.5	1	1	2	4	0					1		2		1		1	2		0				0				0				0					3		3		3	3	3	3	2
0886	2016-07-06	8	8	8	67.5	1	1	2	5	0	2	2			2	3	1	1	1	13	1	2	2	0				1	12	1	2	0				0				3	3	3	2	3	3	2	2	2	1
0887	2016-07-06	8	8	8	67.5	1	1	2	4	0	2	2	2	2	1	3	2	1	1	11	1	2	3	0				1	12	1	2	0				0				3	3	3	3	3	3	3	3	3	1
0888	2016-07-06	8	8	8	67.5	1	1	2	5	0	1	2	1	2	1		1	1	1	7	1	2	3	0				1	7	1	2	0				0				3	3	3	4	3	3	1	2	2	2
0889	2016-07-06	8	8	8	67.5	1	1	2	5	0	2	2	2	2	1		2		1	11	1	2	2	0				1	12	1	2	0				0				3	3	1	3	1	3	2	2	2	1
0890	2016-07-06	8	8	8	67.5	1	1	2	5	1	2	2	1	2	2	3	1	1	1	11	1	2		0				1	13	1.5	2	0				0				3	5	3	5	1	5	3	3	3	1
0891	2016-07-06	8	8	8	67.5	1	1	1	5	0	2	2	2	2	1		2		1	10	1	2	3	1	12	0.2	1	1	7	0.3	2	0				0				3	3	3	3	3	3	1	2	2	1
0892	2016-07-06	8	8	8	67.5	1	1	1	4	0	2		1		1	3	2		1	12	1	2	6	1	10	5	1.5	0				0				0				3	2.5	3	4.5	3	3.5	1	1.5	1.5	1
0893	2016-08-24	44	34	44	1260	3	1	1	2	0	1	1	2	2	1		1	1	1		1	2	3	1	8	15	1.5	1		1	1	0				0				3	5	3	4	3	3	2	2	2	1
0894	2016-07-18	7	7	7	152.444	3	2	2	4	0	1	2	2	2			1	2	1	13	1	2	6	0				1	5	2	3	1	12	1	3	0				3	3	2	2	1	2	3.5	1	2	1
0895	2016-08-31	24	22	24	48	1	1	1	3	0	2	2	2	2	1	3	2		1	12	1	2	8	1	10	2	1	1	8	1	1	0				0				3	3	3	3	3	3	2	3	3	1
0896	2016-08-29	24	22	24	48	1	1	1	1	0	1	1				3	1	3	2					1	13	1	1.5	0				0				0				1	1		2		2	4	2	2	2
0897	2016-08-29	24	22	24	48	1	1	1	5	0	2	2	2	2	1		2		1	12	1	2	4	1	12	20	1	1	13	1	1	0				0				3	3	3	3	3	3	3	3	2	1
0898	2016-08-29	24	22	24	48	1	1	1	2	0	2	2	2	2	1	3	2		2					0				0				0				0				3	3	3	4			5	5	5	1
0899	2016-08-31	24	22	24	48	1	1	1	5	0	2	2	2	2	1		1	1	1	10		2	3	1	10	6	2	1	10	1	2	0				0										2.5	2.5	2	1
0900	2016-08-25	24	22	24	48	1	1	1		0	2	2	2	2	1	3	1	1	1		1	2	3	1	11	38	1	0				0				0				3	3	3	3	3	3	3	3	3	1
0901	2016-08-24	24	22	24	48	1	1	1	3	0	2	2	2	2	1		3		1	12	1	2	4	1	13	8	2	1	12	1	1	0				0				3	4	3	3	1	4	2	2	2	1
0902	2016-08-27	85	48	85	213	4	2	2	3	0	2	2	2	2	1		1	1	1		1	1	6	1	10	3	1	1	12	4	1	0				0				3	3	3	3	3	3	2	3	3	1
0903	2016-08-29	85	48	85	213	4	2	2	5	0	2	2	2	2	1		1	1	1	12	1	2	7	0				1	14		1	0				0				3	3	3	3	3	3	2	2	3	1
0904	2016-08-26	85	48	85	213	4	2	2		0	2	2	2	2	1		2		2					1	6			0				0				0					4		4		3	3	2	2	1
0905	2016-08-28	85	48	85	213	4	2	2	5	0	1	2	2	2	2	3	1	2	1	11	1	2	3.5	1	16		1	1	12	2	1	0				0				3	4	3	3	3	4	2	2	2	1
0906	2016-08-28	85	48	85	213	4	2	2	5	0	2	2	2	2	2	3	1	1	1	13	1	2	2.5	0				1	7	0.3	1.5	0				0				3	3	3	4	3	3	1	1	2	1
0907	2016-08-24	25	23	25	53	2	2	2	4	0	2	2	2	2		3	2	1	1		1	1	3	0				1	16	3	1	0				0				1	3					5	5	5	1
0908	2016-08-26	25	23	25	53	2	2	1	2	0	2	2	2	2	1		3		1	15	1	2	6	1	15	10	8	1	15	2	2	1	17	1	5	0										5	5	5	1
0909		25	23	25	53	2	2	2	2	0	2	2	2	2	1		1	1	1	13	1	2	5	1	14	1	1	1	13	4	1	0				0				3	3	3	3	3	3	4	4	3	1
0910		25	23	25	53	2	2	2	5	0					2	3	2		1		1			0				1	15	3	0.5	1	15	1	2	0				3	3	3	2	3	3	3.5	3	3	1
0911	2016-08-23	25	23	25	53	1	2	1	3	0	2	2	2	2	1		2		1	16	1	2	3	1	10	5	2	1	14	1	1	0				0				3	3	3	2	3	2	5	5	5	1
0912	2016-08-22	25	23	25	53	1	2	1		0		2		2	1	3	1	1	1	15	1	2	1	1	15	6	4	0				0				0					2		2		2	4	4	4	1
0913	2016-08-21	68	46	68	452	2	1	2	5	0		2		2	2	3	1	1	1	12	3	1	7	0				1	11	1	2	0				0				3	3	3	3	3	3	3	3	3	1
0914	2016-08-19	68	46	68	452	2	1	1	4	0	1	2			2	3	1	2	1	11	1	2	6	1	13	6	1	0				0				0				1	2	1	2	1	2	3	3	3	1
0915	2016-08-21	68	46	68	452	1	1	2	2	0	1	2	2	2	1		3		1	13	1	2	4	0				1	13	0.5	1	0				0				3	3	3	3	3	3	3	3	3	1
0916	2016-11-09	18	17	18	75.2577	2	1	1	3	0	2	2	2	2	1		2		1	12	1	2	4	1	11	2	3	1	12	2	4	0				0					5		3		3	5	4	3	2
0917	2016-11-09	18	17	18	75.2577	2	1	1	5	1	2	2	2	2	2	3	3		1	12	1	2	5	1	12	5	1	1	12	1	1	0				0				3	2		3	3	3	3	3	3	1
0918	2016-11-09	18	17	18	75.2577	3	1	1	5	0	2	2	2	2	1		2	1	1	10		2	2	1	13	4	1	1	5	1	5	0				0				1	5	1	5	1	5	2	2	2	1
0919	2016-11-09	18	17	18	75.2577	4	1	1	3	0	2	2	2	2	1		2		1	12	2	2	4	0				1	12	2	3	0				0				1	3	1	3	1	3	3	2	3	1
0920	2016-11-09	18	17	18	75.2577	4	1	1	5	0	2	2	2	2	1		2		1	13	2	2	3	1	12	1	1	1	14	1	1	0				0					2		2		2	3	3	3	1
0921	2016-11-09	18	17	18	75.2577	4	1	2	5	0	2	2	2	2	1	3	2		1	12	2	2	3	1	13			1	12	1	2	1	12	1	3	0				3		3		3		2	2	2	1
0922	2016-11-09	18	17	18	75.2577	4	1	1	5	0	2	2	2	2	2	1		2	1	10	1	2	3	0				1	12	1	2	0				0				3	4					2	2	2	1
0923	2016-11-09	18	17	18	75.2577	4	1	1	5	0	2		2		1		2		1	12	2	2	6	1	11	5	3	1	7	1	1	0				0				3	3	3	3	3	3	3	3	2	1
0924	2016-11-09	18	17	18	75.2577	4	1	2		0					1		3		1	12	1	2	7	0				1	12	1	2	0				0										2	2	2	1
0925	2016-11-09	18	17	18	75.2577	4	1	2		0	2	2	2	2	1		2		1	12	1	2	3	0				1	13	1	1	0				0				3	3	3	1	1	2	3	3	3	1
0926	2016-11-09	18	17	18	75.2577	6	1	1	3	0														0				0				0				0
0927	2016-11-09	18	17	18	75.2577	6	1	2	5	0					1		1	1	1	12	1	2	6	0				0				0				0										2	2	1	1
0928	2016-11-21	18	17	18	75.2577	1	1	2	5	0	2	2	2	2	1		2		1	11	2	2	6	0				1	12	2	2	0				0				3	3	3	3	3	3	3	3	3	1
0929	2016-11-26	18	17	18	75.2577	1	1	2	3	0	2	2	2	2	1		1	1	1	10	1	1	4	1	12		1	1	10	2	2	0				0					3		3		3	4	3	3	1
0930	2016-11-30	18	17	18	75.2577	1	1	2	3	0	2	2	2	2	1	3	3	1	1				5	0				0				0				0													1
0931	2016-11-09	18	17	18	75.2577	7	1	2	5	0	2		2		1		1	1	1	12	1	1	5	1	11	8	4	1	12	2	2	0				0				3	3	1	2	1	2	1	1	1	1
0932	2016-11-09	18	17	18	75.2577	5	1	1	5	0	2	2	2	2	1		2		1	12	1	1	5	1	13	1	1	0				0				0				1	3	1	3	1	3	1	2	2	1
0933	2016-07-05	106	57	106	65.5714	1	2	2	5	0	1	2	2	2	2	3	1	1	1	10	1	1	8	0				1	10	1	2	0				0				3	3	3	2	3	2	3	4	4	1
0934	2016-07-05	106	57	106	65.5714	1	2	2	3	0	2	2	2	2	2	3	1	2	1	12	1	2	5	0				0				0				0				2	3	1	3	1	5	3	3	2	1
0935	2016-07-05	106	57	106	65.5714	1	2	2	4	0	2	2	2	2	1	3	1	1	1	13	1	2	2	1	14	3	2	1	14	4	1	0				0				3	2	3	2	3	2	3	2	2	1
0936	2016-07-06	79	20	79	35.0625	1	1	1	5	0	2	2	2	2	1		1	1	1	10	1	2	3.5	0				0				0				0				1	3	1	3	1	3	2	2	2	1
0937	2016-07-06	55	1	55	39.7059	1	2	2	5	0	2		2		2	3	1	1	1	7	1	1	9.5	1	13	1	0.5	1	14	3	1.5	0				0				3	1	3	1	3	1	2	1	3	1
0938	2016-07-06	55	1	55	39.7059	1	2	1	5	0	1		1		2	3	1	1	1	12	1	1	6	1	13	1	2	1	16	2	2	0				0				3	1	3	4	3	2	3	3	3	1
0939	2016-07-06	55	1	55	39.7059	1	2	1	3	0	2	2	2	2	1		1	1	1		1	2	3	1	13	2	1	1	10	1	1	0				0				3	2	3	3	3	2	2	2	2	1
0940	2016-07-06	8	8	8	67.5	1	1	2	4	0					1		2		1		1	2		0				0				0				0					3		3		3	3	3	3	2
0941	2016-07-06	8	8	8	67.5	1	1	2	5	1	2	2	1	2	2	3	1	1	1	11	1	2		0				1	13	1.5	2	0				0				3	5	3	5	1	5	3	3	3	1
0942	2016-07-20	86	30	86	290.051	8	1	1	5	0	2	2	2	2	1	3	2		1	11	1	2	4	1	13	1	1	0				0				0				1	2	1	3	1	3	2	2	2	1
0943	2016-07-21	45	35	45	228.125	1	1	2		0	2	2	1	2	1		1	1	1	10	1	2	6	0				1	12	2	1	0				0				3	3	3	3	1	2	2	1	1	1
0944	2016-07-21	45	35	45	228.125	1	1	1	5	0	2	2	2	2	1		1	1	1		1	2	1	1	12	1	1	1				0				0				3	3	3	3	3	3	1.5	1.5	1.5	1
0945	2016-07-21	45	35	45	228.125	1	1	2	3	1	1	1	2	2	1		1	1	1	11	1	2	5.5	0				1	12	1	3	0				0				1	3	3	5	1	2	2	1	1	1
0946	2016-07-21	45	35	45	228.125	1	1	2	3	0	2	2	2	2	1		2		1	11	1	2	3	1	10	12	3	1		6	1	1		1	3	0				3	3	3	3	3	3	3	3	3	1
0947	2016-07-14	87	28	87	134.68	1	2	1	2	0	1	2	2	2	1		3		1	13	1	2	4	1	13	4	3	0				0				0				1	3	3	4	1	3	3	3	3	1
0948	2016-07-18	46	36	46	278.571	8	2	2	1	0	2		2		2	3	1	1	1	13	1	2	3	0				1	11	1	1	0				0				3	2	3	4	3	5	3	4	4	1
0949	2016-07-18	46	36	46	278.571	8	2	2	2	0	2	2	2	2	2	3	1	2	1	13	1	2	4	0				1	14	1	2	1	17	1	3	0				3	5	3	4	3	2	3	4	4	1
0950	2016-07-18	46	36	46	278.571	8	2	2	1	0	2	2	2	2	1		1	1	1	12	1	2	3	1	11	16	4	1	11	6	1	1	13	10	3	0				3	3	3	3	3	3	3	2	3	1
0951	2016-07-18	46	36	46	278.571	8	2	2	3	0	2	2	2	2	2	3	1	2	1	12	1	2	4	1	13	0.5	2	1	13	2	2.5	0				0				3	5	3	4	3	3	4	3	2.5	2
0952	2016-07-14	22	20	22	153	1	1	1	2	0	2	2	2	2	2	3	2		1	12	1	1	7	0				0				0				0				2	4	2	4	2	4	5	5	5	1
0953	2016-07-14	22	20	22	153	1	1	2	3	0	2		2		1	3	2		1	13	1	2	1	0				0				0				0				3	3	1	3	3	3	1	1	1	1
0954	2016-07-14	22	20	22	153	1	1	1	5	0					1		1	1	1	14		2	2	0				0				0				0				3	2	1	2	1	2	1	1	1	1
0955	2016-01-01	47	37	47	216	1	1	2	3	0	2	2	2	2	1		3		1	6	1	2	1	1	12	0.16	2	1	9	0.25	1	1	12	2	4	0				3	4	3	3	3	2	2	2	2	1
0956	2016-07-14	26	24	26	330.909	7	2	1	5	0	2	2	2	2	1		1	2	1	15	1	2	3	1	16	3	2	1	17	1	1	0				0				3	3	3	3	1	2	3	3	3	1
0957	2016-07-14	26	24	26	330.909	7	2	1	4	0	2	2	2	2	1		1	1	1	14	1	2	4	1	12	8	1.5	1	13	2	1.5	0				0				3	1	3	3	3	4	3	3	3	2
0958	2016-07-14	26	24	26	330.909	7	2	1	4	1	2	2	2	2	1		1	1	1	14	1	2	4	1	15	4	3	1	15	3	1	0				0				3	3	3	3	3	3	3	3	3	1
0959	2016-07-19	99	18	99	847.5	5	2	1	3	1	1	1	1	2	1		3		2					0				0				0				0				3	4	3	3	3	2	1	1	1	1
0960	2016-07-20	56	40	56	190	3	1	1	5	0	2	2	2	2	1		2		1	12	1	2	7	0				1	12	1	3	0				0				1	5	1	5	1	5	2	1	1	1
0961	2016-07-20	56	40	56	190	3	1	1	4	0	2	2	2	2	1	3	2		2					1	10	14	2	0				0				0				1	3	2	3	1	3	3	3	3	1
0962	2016-07-20	56	40	56	190	3	1	1	3	0	2		2		1		2		1	13	1	2	4	0				1	13	1	1	0				0				3	1					3	2		1
0963	2016-10-07	12	11	12	440	3	1	2		0	2	2	1	2	1		3		1	9	1	1	2.5	1	9	1	1	1	11	3	1.5	0				0				2	3	1	4	1	5	2.5	3	3	1
0964	2016-10-07	12	11	12	440	3	1	2	5	0	2	2	2	2	1	3	1	2	1	12	1	2	6	1	13	1.5		1	13	1.5		0				0				3	2					2	2	2	1
0965	2016-07-20	56	40	56	190	1	1	2	5	0	2	2	2	2	2	3	1	1	1	9	1	2	3	0				1	11	1	1	0				0				3	3	3	4	3	4	2	2	2	1
0966	2016-07-15	27	19	27	257.931	1	1	1	5	0	2	2	2	2	1	3	2		1	10	1	1	7	0				1	12	3	2	0				0				3	3	1	2	1	2	1	1	1	1
0967	2016-07-18	9	9	9	180	2	1	1	5	0	2	2			1		2		1	10	1	2	3	0				1	11		1.5	0				0				3	3	3	1	3	2	1	2	2	1
0968	2016-07-18	9	9	9	180	2	1	1	3	0	2	2	2	2	1		1	1	1	9	1	2	7	1	11	10	2	1	10	1		0				0				1	1	3	3	3	3	3	3	3	1
0969	2016-07-18	33	17	33	657	9	1	2	2	0					1		1	1	1	10	1	2	5	0				1	9	1.5	1	0				0				3	3	3	3	3	3	4	4	4	1
0970	2016-07-18	33	17	33	657	9	1	1	2	0					1		2		1		1			1	11	20	2	1	10	10	1	0				0				3	4	3	3	3	4	4	4	4	2
0971	2016-07-18	34	27	34	1267.5	10	2	1	5	1	2	2	2	2	1		2		1	14	1	2	6	1	13	2	3	1	14	1	1	0				0				3	2	3	3	3	3	2	2	2	1
0972	2016-07-18	34	27	34	1267.5	10	2	1	2	0	2	2	2	2	1		2		1		1	2	4	1	12	6	3	1	12	2	1	0				0					3		3		3	3	3	3	1
0973	2016-07-18	34	27	34	1267.5	10	2	1	4	0	2	2	2	2	2	3	1	1	1	12	1	2	4	1	9	10	2	1	13	3	1	0				0				3	4	3	4	3	3	3	3	4	1
0974	2016-07-18	34	27	34	1267.5	10	2	1	5	0	1	2	2	2	2	3	3		1	13	3	2	7	1	14	1	1	1	7	1	1	0				0				3	2	3	3	3	3	3	2	1	1
0975	2016-07-15	10	10	10	311.75	1	1	1	2	1			1		1		2		1	12	1	2	5	1	10	8	2	0				0				0				3	4					3	2	2	1
0976	2016-07-15	10	10	10	311.75	1	1	1	2	0	2	2	2	2		3			1	13	1	2	8	1	12	12	2	0				0				0				3	3	3	3	3	3	4	4	4	1
0977	2016-07-15	10	10	10	311.75	1	1	1	5	0	1	2	2	2	1		2		1	11	1	2	6	1	8	21	3	1	12	2	2	0				0				1	5	1	4	1	5	2	2	2	1
0978	2016-07-15	10	10	10	311.75	1	1	1	5	0	2	2	2	2	1			1	1	10	1	2	5	1	11	0.5	1	1	6	0.5	2	1	12	1	2	0				3	2	3	3	3	2	2	1	2	1
0979	2016-07-15	10	10	10	311.75	1	1	1	3	0	2	2	2	2	1	3	2		2					0				0				0				0					2		2.5		2.5	3	3	3	2
0980	2016-07-08	101	55	101	288.485	4	2	2	3	0	2	2	2	2	2	3	1	1	1		1	2	3	1	12	0.5	1	1	11	1	2	1	12	0.5	3	0				3	1	3	3	3	5	2	2	2	1
0981	2016-07-08	101	55	101	288.485	4	2	2	4	0	2	2	2	2	1			1	1	10	1	1	7	0				1	12	30	2	0				0				3	3	3	3	3	3	3.5	3.5	3.5	1
0982	2016-01-01	47	37	47	216	1	1	2	3	0	2		2		1		1	1	1	12	1	2	3	0				1	12	2	2	0				0				1	5	1	5	1	4	2	3	3	1
0983	2016-07-08	101	55	101	288.485	4	2	2	5	0	2	2	1	2	1		3		1	14	1	2	3	0				1	13	1	2	0				0				3	2	3	3	3	4	2	3	3	1
0984	2016-07-08	101	55	101	288.485	4	2	2	4	0		2		2	1	3	1	1	1	12	1	2	4	1	12	2		1	12	12		0				0				3	3.5	3	3.5	3	4.5	3.5	3.5	3.5	2
0985	2016-07-13	29	25	29	267.429	4	1	1	5	0					1		2		2					0				0				0				0				3	3	3	3	1	2	3	3	3	1
0986	2016-07-13	29	25	29	267.429	4	1	1	3	0	2	2	2	2	1		3		1	12	1	2	3	1	12	10	1	1	12	1	1	0				0				3	3	3	3	3	3	1	2	2	1
0987	2016-07-13	29	25	29	267.429	4	1	1	3	0	2	2	2	2	1		1	1	1	10	1	2	3	1	11	12	4	0				0				0				3	5	3	5	3	4	2	2	2	1
0988	2016-07-13	29	25	29	267.429	4	1	1	3	0	2	2	2	2	1		2		1		1	2	5	1	11	8	2	1	13	1	1	0				0				3	5	3	3	3	4	2	2	1	1
0989	2016-07-13	80	12	80	333.6	2	1	1		0	2	2	2	2					1	11	1	2	2	0				0				0				0				1	3	2	4	3	3	4	4	4	1
0990	2016-07-13	80	12	80	333.6	2	1	2	2	0	2	2	2	2	1		2	1	1	12	2	2	6	0				1	13	2	2	0				0				3	2	2	3	1	3	3	3	3	1
0991	2016-07-13	80	12	80	333.6	2	1	2	2	0									2					0				0				0				0													2
0992	2016-07-14	88	49	88	200.118	1	2	2	4	0	1	2	1	2	2	3	1	1	1	11	1	2	6	1	12			1	9	0.33	2	0				0				3	3	3	3	3	2.5	3	3	3	1
0993	2016-07-12	57	41	57	322.759	8	2	2	5	0									2					0				1	12	1	2	0				0										1	2	3	1
0994	2016-07-12	70	47	70	700	12	2	2		0					1		1	1	1	14	1	2	3	0				1	14	1	3	1	15	2	3.5	0				3	4	3		3		4	4	4	1
0995	2016-07-12	70	47	70	700	12	2	2	4	0	2	2	2	2			1	1	1	12	1	1	7	1	14	2	2.5	1	15	2	1.5	1	15	3	3	0				3	4	3	4	3	4	3	3	3	1
0996	2016-07-12	70	47	70	700	12	2	1	2	0	2	2	2	2	1		2		1	13	1	2	5	1	14	10	3	1	14	1	1	0				0				3		3		3		4	4	4	1
0997	2016-07-11	48	22	48	267.84	1	1	1	5	0	2	2	2	2	2	3	1	2	1	11	1	2	8	0				0				0				0				1	2	1	3	1	3	2	2	2	1
0998	2016-07-11	48	22	48	267.84	1	1	1	4	0	2	2	2	2	3	3	3		2					0				0				0				0										3			1
0999	2016-07-11	48	22	48	267.84	1	1	1	5	0	2	2	1	2	1		1	1	2					0				1	9			0				0					3		3		3	1	1	1	1
1000	2016-07-11	48	22	48	267.84	1	1	1	4	0			2	2	1		1	2	1					1	12	1	5	1	9	0.5	3	1	9	0.5	3	0				1	2	1	3	1	3	3	3	3	1
1001	2016-07-11	48	22	48	267.84	1	1	1	5	0	2	2	2	2	1		3		1	10	1	2	3	1	13	10	2	1	11	1	1	1	13	1	2	0				3	3	3	3	3	3	3	3	3	1
1002	2016-07-13	3	3	3	291.2	4	2	2	4	0	2	2	2	2	2	3	1	1	1	12	3	2	7	1	14	5	5	0				0				0				3	3	3	3	3	3	3	3	3	1
1003	2016-07-13	3	3	3	291.2	4	2	2	5	1	2	2	1	2	1		1	1	1	12	1	2	2	1	11	1	2	1	7	5	1	1	13	1		0				3	3	3	3	3	3	2	2	2	1
1004	2016-07-11	89	11	89	500	3	1	1	4	0	2		2		1	3		1	1	12	1	2	3	1	11	3	1	0				0				0				1	2	1	2	3	3	3	3	3	1
1005	2016-07-11	89	11	89	500	3	1	2	5	0	2	2	2	2	1		1	1	2					0				0				0				0				3	1	3	1	1	4	1	1	1	1
1006	2016-07-11	89	11	89	500	3	1	2	4	1	2	2	2	2	1		2		2					0				1	8		1	0				0				3	3	3	3	3	3	3	3	3	1
1007	2016-07-11	89	11	89	500	3	1	2	5	0	2	2	2	2	1		1	1	1	11	1	2	5	0				1	11	1.5	1.5	0				0				3	3	3	3	3	3	2	2	2	1
1008	2016-07-11	89	11	89	500	3	1	1	5	0	2	2	2	2	1		1	1	1	3		2	5	1	13	0.5	2	1	4	1	1	0				0				3	2	3	3	3	2	2	2	2	1
1009	2016-07-11	89	11	89	500	3	1	2		0	2	2	2	2			3		1	11	1	1	6	0				1	11	2.5	1.5	1	12	2.5	3	0				3	3	3	3	3	3	2	2	2	1
1010	2016-09-21	90	50	90	138	1	1	2	3	0	2	2	2	2	1		3		1	13	1	2	3	1	11	2	2	1	13	1	2	0				0				3	4	3	4	3	3	2	2	3	1
1011	2016-09-13	4	4	4	474	2	1	1	4	0	1		1		1		3		1	12	2	2	7	1	13	8	2.5	0				0				0				3	3	3	3	1	3	4	4	3	1
1012	2016-09-13	4	4	4	474	2	1	1	5	0	2	2	2	2	1		3		1	12	1	2	3	1	12	10	3	0				0				0				3	3	3	3	3	3	2	2	2	1
1013	2016-09-13	4	4	4	474	2	1	2	4	0	2	2	2	2	1		3		1	10	1	2	2	0				0				1	12		2	0				3	3	3	3	3	3	3	3	3	1
1014	2016-09-13	4	4	4	474	2	1	2		0					1		1	1	1	12	1	2	5	1	12	14	1	1	12	3	1	0				0				3	3	1	1	1	1	3	3	3	1
1015	2016-09-13	4	4	4	474	2	1	2	4	0	2	2	2	2	1		3		2					0				0				0				0				3	3	3	3	3	3	3	3	3	1
1016	2016-09-13	4	4	4	474	2	1	1	4	0	1	2			1		2		1	10	1	2	5	0				1	11	1	2	0				0				3	3	3	3	1	5	2	2	3	1
1017	2016-01-01	71	32	71	402	6	1	2	4	0			1	2	1		1	1	1	11	1	2	4	1	12	1	1	1	11	5	2.5	0				0				3	3	3	3	3	3	2	2	2	1
1018	2016-01-01	71	32	71	402	6	1	1	4	0	2	2	2	2	1		1	1	1	13	1	2	4	1	13	1	1	1	13	1	2	0				0				1	5	1	4	1	4	4	3	2	1
1019	2016-07-11	48	22	48	267.84	1	1	1	5	0	2	2	2	2	2	3	1	2	1	11	1	2	8	0				0				0				0				1	2	1	3	1	3	2	2	2	1
1020	2016-10-26	5	5	5	95	1	1	2		0	2	2	1	2	1		1	1	2					1	13	4	1.5	1	12	3	3.5	0				0				3	5	1	5	1	5	1	1	2	1
1021	2016-10-26	5	5	5	95	1	1	2	2	0					1		2		2					0				0				0				0				1	3	1	4	1	3	3	3	3	1
1022	2016-10-17	58	42	58	138.095	1	1	1	3	1					1	3	2		1	13	1	2	4	1	12	9	1	0				0				0				3	3	1	3	1	3	3	3	3	1
1023	2016-10-17	58	42	58	138.095	1	1	1	3	0									1	13	1	2	2.5	1	11	2	1	0				0				0					3		3		3	3	3	3	2
1024	2016-10-17	58	42	58	138.095	1	1	1	3	0			1		2	3	3		1	10	1	2	5	1	8	15	3	1	13	1	2	0				0				3	3	3	4	3	3	2	2	2	1
1025	2016-07-20	56	40	56	190	3	1	1	5	0	2	2	2	2	1	3	1	1	1	13	1	2	5	0				1	12	1	3	0				0				1	4	1	5	1	4	3	2	2	2
1026	2016-10-24	81	48	81	461.5	4	2	2	5	0	2	2	2	2	1		1	1	1	11	1	2	2.5	0				1	10	2	2	0				0				3	3	3	3	3	3	2.5	2	2.5	1
1027	2016-10-24	81	48	81	461.5	4	2	2	4	0	2	2	2	2	1	3	2		1	11	1	2	4	0				1	12	3	1	0				0				3	4	3	4	3	4	3	3	3	1
1028	2016-10-24	81	48	81	461.5	4	2	2	3	0	2	2	2	2	2	3	1	1	1	13	1	2	3	1	13	1	1	1	12	1	1	1	12	1	2	0				3	3	3	3	3	4	2	3	4	1
1029	2016-10-24	81	48	81	461.5	4	2	2	5	0	2		2		1		1	1	1	14	1	2	4	1	15	3	2	1	15	5	1	0				0				3	4	3	3	3	3	3	3	3	1
1030	2016-10-24	81	48	81	461.5	4	2	2	3	0	2		2		1		2		2					0				0				0				0				3	3	3	3	3	3	3	3	3	1
1031	2016-10-24	81	48	81	461.5	4	2	2	3	0	2	2	2	2	1	3	2		2					1	15	1	1	1		3	1	0				0				3	4	3	4	3	4	4	3	3	1
1032	2016-10-31	72	2	72	571.2	9	2	1	4	1	1	2	2	2	1		2		2					1	15	4	3	0				0				0				3	3	3	3	3	3	4	3	2	1
1033	2016-10-31	72	2	72	571.2	8	2	1	5	0	2		2		2	3	1	1	1	13	1			1	14	1	2	1	17	5.5	0.5	0				0				3	2	3	2	3	2	1	1	1	1
1034	2016-10-31	72	2	72	571.2	3	2	1	5	0					1	3	2		1	14	1	2	3	1	15	3	1	1	13	1	1	0				0				3	2	3	2	3	2	2	2	2	1
1035	2016-10-31	72	2	72	571.2	5	2	1	5	0	2	2	2	2	1		2		1	12	2	2		0				0				0				0				3	2	3	2	3	2	2	2	2	1
1036	2016-10-31	72	2	72	571.2	7	2	1	3	0	1	2	1	2	2	3	1	1	1	12	1	1	7	1	11	16	2	1	13	5	1	1	13	1	5	0				3	5	3	4	3	4	1.5	1.5	1	1
1037	2016-10-31	72	2	72	571.2	7	2	1	4	0	1	2	2	2	2	3	3		1	12	1	1	10	1	15	8	1	1	15	6	1	0				0				3	3	3	3	3	3	4	4	3.5	1
1038	2016-10-21	102	30	102	313.448	1	1	1	5	0	2		2		1		1		1	10	3	2	3	1	12	5	3	0				0				0				1	2	1	3	1	3	3	3	3	2
1039	2016-10-21	102	30	102	313.448	1	1	2	5	0	2	2	2	2	1		3		1	12	1	2	2	0				1	13	1	1	1	13	2	3	0				3	3	3	3	3	3	1	1	2	1
1040	2016-10-19	35	28	35	111	5	2	1	2	0	2	2	2	2	1	3	1	1	1		1	2	3	0				0				0				0				3	3	3	5	3	5	3	4	4	1
1041	2016-10-19	35	28	35	111	5	2	1	4	0	1		2		1	3	1	1	1	12	1	2	3	0				1	14	1	1	0				0				3	2	3	3	3	5	3	3	3	1
1042	2016-10-19	35	28	35	111	5	2	1	5	0	2	2	2	2	1	3	1	1	1	14	1	2	4.5	1	12	5	3.5	1	16	1.5	1	0				0				3	3	3	3	3	3	3	3	3	1
1043	2016-10-19	35	28	35	111	5	2	1		0	2	2	2	2	1	3	1	1	2					0				0				0				0				3	4	3	3	2	3	3	4	3	1
1044	2016-10-19	35	28	35	111	5	2	1	4	0	2		2		1	3	1	2	1	13	1	2	3	1	14	2	2	0				0				0				3	3	3	3	1	2	3	3	2	2
1045	2016-10-25	82	35	82	255.5	6	1	1	2	0	2		2		1		2		1	10	1	2	3	1	12	12	3	1	12	3	2	0				0				3	3	3	3	3	3	3	3	3	1
1046	2016-10-25	82	35	82	255.5	7	1	2	3	0	2	2	2	2	3	3	1	2	1	12	1	2	4	1	14	5	1	1	14	4	1	0				0										1	2	4	1
1047	2016-10-25	82	35	82	255.5	7	1	2	1	0	2	2	2	2	2	3	1	1	1	11	1	2	4	0				1	11	1	1	0				0				3	5	3	3	3	3	1	2	2	1
1048	2016-10-25	82	35	82	255.5	5	1	2	5	0	2	2	2	2	1				1	12	1	1	4	0				1	13		2	0				0				3		3		3		3	3	3	1
1049	2016-10-25	82	35	82	255.5	1	1	1	4	0	2	2	2	2			3		1	13	1	2	5	1	10	2	3	0				0				0				3	3	3	3	3	3	2	2	2	1
1050	2016-10-25	82	35	82	255.5	2	1	2	4	0			1			3			1	12	1		6	0				1	12		1	0				0				3	3	3	3	3	3	2	2	2	2
1051	2016-10-19	103	49	103	108	1	2	2	5	0	1	2		2	2	3	1	2	1	11	1	2	3	1	12	0.5		1	10	2	2	1	12	2.5	2	0				3	2	3	3	3	3	3	3	2	1
1052	2016-09-13	13	12	13	231.667	2	1	2	5	0	2	2	2	2	2	3	1	1	1	11	1	2	6	0				1	11	1	2	0				0				3	3	3	3	3	3	4	4	3	1
1053	2016-09-13	13	12	13	231.667	4	1	2	3	0	2	2	2	2	1		3		1	9	1	2	4.5	1	13	0.5	1	1	12	1.5	1	1	8	2	1	0				3	3	3	3	3	2	3	2	2	1
1054	2016-09-13	13	12	13	231.667	4	1	2	5	0	2	2	2	2	1		2		1	8	1	2	5	0				1	13	1	2	0				0				1	2	1	3	1	3	4	4	3	1
1055	2016-10-04	91	20	91	250.364	4	1	1	4	1	2	2	2	2	1		3		1		1	2	5	1	14	2	2	1	14	1	1	0				0				1	3	3	2	1	4	3	2	3	1
1056	2016-10-04	91	20	91	250.364	4	1	2	4	0	2	2	2	2	1		2		1	13	1	2	4	1	13	2	2	1		4	1	0				0				1	3	1	3	1	3	4	4	4	1
1057	2016-09-20	19	1	19	135	10	2	1	4	0	2	2	2	2	2	3	2		1	13	1	2	1	0				0				0				0				3	3	3	4	3	3	3	3	3	1
1058	2016-09-20	19	1	19	135	10	2	2	3	0	2		2		1		1	1	1	13	1	2	5	0				0				0				0					3		3		3	3	4	5	1
1059	2016-09-20	19	1	19	135	10	2	1	1	0	2	2	1	2	1		1	1	2					1	11			1	11			1	15			0				3		3		3		5	5	5	1
1060	2016-09-20	19	1	19	135	10	2	1	4	0	2	2	2	2	1		2		1	9	1	2	3	0				1	16	3	2	0				0				3	4	3	4	3	4	3	3	2	1
1061	2016-10-20	73	18	73	887.564	5	2	1		0	2		2		2	3	1	1	2					1	11		3	1	15	5	2	0				0				3	2	3	2	3	2	2	2	3	2
1062	2016-10-20	73	18	73	887.564	5	2	2	2	0	2	2	2	2	1	3	2		1	14.5	1	2	6.5	1	15	25	4	1	12	20	3	1	14	1	1.45	0				3	4	3	4	3	4	4	3	3	1
1063	2016-10-20	73	18	73	887.564	5	2	1	2	0					1		2		1		1	1	6	1	13	8	10	1	14	3	3	0				0				3	2	3	3	1	4	3	3	3	1
1064	2016-10-18	36	29	36	50	1	2	2	4	0	2	2	1	2	1		3		1	13	1		7	1	7	20	2	0				0				0				3	3	3	3	3	3	3	3	2	1
1065	2016-10-18	36	29	36	50	1	2	2	4	0	1	1			1		1	1	1	13	1	1	7	1	14	7	2.5	1	13	5	2	1	15	1.5	2.5	0				3	5	3	4	3	4	3	3	3	1
1066	2016-10-18	36	29	36	50	1	2	2	4	0	2	2	2	2	1	3	1	1	1	12	1	2	3	0				1	12	3	2	0				0				3	4	3	4	3	4	4	4	4	1
1067	2016-10-18	36	29	36	50	1	2	2	4	0	2	2	2	2	1		1	1	1	13	1	2	5	0				0				0				0				3	4	3	4	3	4	3	3	3	1
1068	2016-10-18	36	29	36	50	1	2	2	3	0	2		2		1	3	1	1	1	13	1	2	4	1	13	2	3	1	13	15	2	1	14	1	2	0				3	4	3	4	3	4	3	3	3	2
1069	2016-10-18	36	29	36	50	1	2	2	2	0	2	2	2	2	1		3		1	15	1	2	7	1	14	1	2.5	1	13	3.5		0				0				3	3	3	3	3	2	4	4	4	1
1070	2016-10-28	50	8	50	15	1	1	2	5	0	2	2	2	2	1		2		1	8	1	2	2	0				1	12	1	1	0				0				3	3	3	3	3	3	1	1	1	1
1071	2016-10-28	50	8	50	15	1	1	1	5	0					1		2		1	10	1	2	4	1	12	1	1	0				0				0					4		4		4	2	2	2	1
1072	2016-10-28	50	8	50	15	1	1	2	3	0	2	2	2	2	1		1	1	1	10	1	2	6.5	1	12	1	1	1	12	2	2	0				0				3	5	1	3	1	2	3	2	1	1
1073	2016-10-27	30	5	30	285	1	1	2	4	0	2	2	2	2	1		3		1	10	1	2	3	0				1	10	1	1	1	11	1	3	0				3	3	3	3	3	3	2	2	2	1
1074	2016-10-27	30	5	30	285	1	1	2		0									2					0				0				0				0													2
1075	2016-10-27	30	5	30	285	1	1	2	3	0	2	2	2	2	1		3		1	12	1	2	4	0				1	12	2	2	0				0				3	3	3	3	3	3	4	3	3	1
1076	2016-10-14	51	3	51	354.545	10	2	1	2	0	1	2	2	2	1		2		1	13	1	1	6.5	1	13	25	4.5	1	15	23	1	0				0				3	4	3	4	3	4	3	4	4	1
1077	2016-10-14	51	3	51	354.545	10	2	1	4	0	2		2		1	3	1	1	1	15	1	1	8	1	10	5	2	1	16	3	1	0				0				3		3		3		3	3	3	1
1078	2016-11-02	83	29	83	61.875	6	2	1	5	0	2	2	2	2			1	1	1	14	1	2	3	0				0				0				0				3	3	3	5	3	3	1	2	2	1
1079	2016-11-02	83	29	83	61.875	6	2	1	5	0	2	2	2	2	1		3		2					1	12	5	2	1	16	8	10	0				0				3	3	3	3	3	3	5	5	5	2
1080	2016-11-02	83	29	83	61.875	6	2	1	4	0	2	2	2	2	1		1	1	1	14	1	2	5	0				0				0				0				3	3	3	3	3	3	2	2	2	1
1081	2016-11-07	92	13	92	79.5	1	1	2	3	0	2	2	2	2	1	3	2	1	1	10	1	2	5	0				1	10	1.5	1	0				0				3	3	3	4	3	3	3	4	4	1
1082	2016-11-07	92	13	92	79.5	1	1	2	5	0	2	2	2	2	1		2		1	11	1	2	3	0				1	14	2	1	1	13	1	3	0				3	3	3	3	3	3	3	3	3	1
1083	2016-09-26	59	29	59	37.5	2	2	1	5	0	2	2	2	2	2	3	1	2	1	12	1	2	6	1	11	5	2	1	11	2	1	0				0				3	4	3	4	3	4	4	4	4	2
1084	2016-09-26	59	29	59	37.5	2	2	1		1	2	2	2	2			1	1	1	13	1	2	6	1	13		2	0				0				0				3	2	3	2	3	2	5	5	5	2
1085	2016-09-28	52	38	52	141	3	1	1	5	0	2	2	2	2	1		2		2					1	11	2	2	0				0				0				3	3	1	2	1	1	3	3	3	1
1086	2016-09-28	52	38	52	141	3	1	1	3	0	1	2	2	2	1	3	2		1	13	1	2	6	1	10	30	1	1	13	15	0.5	0				0				2		2		1					1
1087	2016-09-28	52	38	52	141	1	1	1	5	1	2	2	2	2	1		3		1	11	1	2	3	1	13	12	4	1	9	1	2	0				0				3	4	3	4	3	3	2	2	3	1
1088	2016-09-28	52	38	52	141	1	1	1	3	1	2	2	1	2	1		1	1	1	13	2	2	5	1	13	20	40	1	14	4	2	0				0				1	2	3	3	3	3	3	3	3	1
1089	2016-09-19	20	18	20	500.967	3	2	2	5	0	2	2	2	2	1		2		1	14	1	2	3	0				1	11	3	2	0				0				3	2.5	3	2.5	3	2.5	2.5	2	3	1
1090	2016-09-19	20	18	20	500.967	3	2	1	4	0	2		2		1		1	1	1	14	1	2	6	1	13	4	2	1	13	2	2	0				0				3	4	3	4	3	4	3	3	4	1
1091	2016-09-19	20	18	20	500.967	3	2	1		0	2	2	2	2	2	3	1	1	1	13	1	2	3	1	8	1	3	1	14	1	2	0				0													2
1092	2016-09-19	20	18	20	500.967	3	2	1	2	0					1	3	1	1	1	9	1	2	2	1	13	4	1.5	1	13	20	1.5	0				0				3		3		3		4.5	3.5	3	1
1093	2016-09-19	20	18	20	500.967	3	2	2		0	1	2	1	2					2					0				0				0				0				3	3	3	3	3	3	4	4	4	2
1094	2016-09-30	75	47	75	210	1	2	2	4	1					2	3	1	2	1	14	1	2	6	1	14	0.5	3	1	14	2	2	0				0				3	2	3	3	1	4	1	2	4	1
1095	2016-09-30	75	47	75	210	1	2	1	5	0	2	2	2	2	2	3	1	2	1	12	1	2	7	1	12	9	5	1	14	14	3	0				0				1	3	1	3	1	4	3	3	1	2
1096	2016-09-30	75	47	75	210	5	2	2	3	0	2	2	2	2	2	3	1	2	1		1	1	8	1	13	6	2	1	12	3	2	0				0				3	3	3	3	3	3	4	3	3	1
1097	2016-09-30	75	47	75	210	5	2	1	5	1	2	2	1	2			1	3	1	11	1	2	5	1	7	15	2	1	7	2	2	0				0				3	3	3	3	3	3	3	3	4	2
1098	2016-09-30	75	47	75	210	4	2	1	4	0	1	2	2	2	2	3	1	1	1	11	1	2	4	1	11	12	2	1	12	3	2	0				0				3	4	1	5	3	3	5	3	1	2
1099	2016-09-30	75	47	75	210	6	2	2	5	0	2	2	2	2	2	3	1	1	1	10	1	2	5	1	13	1	1	1	12	3	2	0				0				3	1	3	3	3	5	3	3	3	1
1100	2016-09-30	75	47	75	210	1	2	2	3	0	2	2	2	2	2	3	3		1	14	1	2	4	0				1	12	1	2	0				0				3	2	3	3	3	2	3	4	4	1
1101	2016-10-05	31	17	31	599.87	1	1	1	4	0					1		1	1	1	12	1	1	6.5	1	14	10	3	1	13	1	2	0				0				3	3	3	3	3	3	2	2	3	1
1102	2016-10-05	31	17	31	599.87	1	1	2	5	0	2	2	2	2	1		3		1	9	1	2	1	0				1	10	0.5	1	0				0				3	2	3	3	3	3	3	2	2	1
1103	2016-11-07	32	26	32	52	2	1	1	3	0						3	2		1	10	1	2	3	1	10	4	2	1	9	1	1	0				0					3		3		2	2	3	2	1
1104	2016-10-07	12	11	12	440	3	1	2	4	0	2	2	2	2	1	3	3		1	11	1	2	5.5	1	10	2	1.5	1	10	5	3	0				0				3	3	3	3	3	3	3	3	3	1
1105	2016-10-11	94	52	94	90	2	2	2	5	0	2	2	2	2	1		2		1	15	1	2	2	0				0				0				0										3	3	3	1
1106	2016-10-11	94	52	94	90	2	2	2	4	0	2	2	2	2	1		1	1	2					1	11	1	2	1	12	2	2	0				0				3	5	3	5	3	1	1	3	2	1
1107	2016-11-07	32	26	32	52	2	1	1	4	1	2	2	2	2	1		1	1	1	10	1	2	2	0				1	12	1	1	0				0				3	3	3	3	3	3	1	1	1	1
1108	2016-10-12	11	5	11	407.143	6	1	1	3	0	2		2		1		1	2	2					1	8		1	0				0				0													2
1109	2016-09-06	62	6	62	49.6154	2	2	1	3	0	2	2	2	2	1		2		1	13	1	2	4	0				0				0				0				1	2	1	2	1	2	5	5	5	1
1110	2016-11-07	32	26	32	52	1	1	1	3	0	2	2	2	2	1		1	1	1		1	2	5	1	11	1	2	1	9	1	1	0				0					2		2		1	3	2	2	1
1111	2016-10-14	76	32	76	241.2	6	1	2		0	2	2	2	2	1		1	1	1	12	1	2	6.5	0				1	11	1.5	2.5	0				0				3	3	1	2	2	3.5	3	2.5	2.5	1
1112	2016-10-14	76	32	76	241.2	5	1	2	3	0	2	2	2	2	1	3	2		2					0				1	13	1	1	0				0										2	2	2	1
1113	2016-10-14	76	32	76	241.2	6	1	1	4	0									1		1	2		0				0				0				0													2
1114	2016-10-14	76	32	76	241.2	4	1	1	5	0	2	2	2	2	2	3	1	1	1	12	1	2	4	1	13	3	1	1	13	5	2	0				0				3	3	1	3	1	3	2	4	1	1
1115	2016-10-14	76	32	76	241.2	4	1	1	5	0	2	2	2	2			2		1	13	1	1	8	1	13	6	2	1	13	3	2	0				0				3		3		3		2.5	2.5	1.5	1
1116	2016-10-14	76	32	76	241.2	4	1	1	4	0	2		2		1	3	2		1	12	1	1	8	1	12	1	3	1	10		1	0				0					2.5		2.5		2.5	2	2	2	1
1117	2016-10-14	76	32	76	241.2	4	1	1	5	0	2	2	2	2	1		2		1	12	1	2	4	1	13	2	1	1	13	3	1	0				0										2	3	3	2
1118	2016-10-14	76	32	76	241.2	2	1	2	4	0	2	2	1	2	1		2		1	11	1	2	4	1	12	1	1	1	11	2	2	0				0				1		1		1		2	2	2	1
1119	2016-11-03	60	16	60	135	1	2	2	2	0	2	2	2	2	1		3		1	15	1	2	5	1	15	0.5	3	1	14	0.5	2	0				0				3	4	3	3	3	4	2	3	4	1
1120	2016-10-19	61	43	61	98.5185	5	2	1	1	0	2	2	2	2	1		2		2					1	11	5	2	0				0				0				3	2	3	3	3	4	3	3	4	1
1121	2016-10-19	61	43	61	98.5185	5	2	1	5	0			2		1		1	1	1	17	1	1	6	1	14		1	1	14		1	0				0				3	2	3	2	3	2	2	3	3	1
1122	2016-10-19	61	43	61	98.5185	5	2	1	5	0	2		2		1		2		1	13	1	2	3	1	13	2	1	1	13	2	1	1	13	1	1	0				3	2	3	2	3	2	3	3	3	1
1123	2016-10-19	61	43	61	98.5185	5	2	1	3	0	2		2		1	3	2	1	1	14	1	2	3	1	13	3	2	0				0				0				2	3	2	3	2	3	3	3	2	1
1124	2016-10-18	16	15	16	90.625	2	1	2	4	0	2		2		2	3	1	2	1	11	1	2	6	1	11	3	2	1	12	1	1	0				0				3	1	3	3	3	1	3	3	4	1
1125	2016-10-18	16	15	16	90.625	2	1	2	4	0	2	2	1	2	2	3	3		1	13	1	2	4	0				1	12	2	1	0				0				3	3	3	4	3	3	3	2	2	1
1126	2016-09-09	53	32	53	529.694	4	1	1	2	0	2	2	2	2	2	3	1	1	1	9	3	1	5	1	12	8	2	0				0				0				3	3	3	3	3	3	3	3	3	1
1127	2016-09-09	53	32	53	529.694	4	1	2		0	2	2	2	2	1		3		1	12	1	2	3.5	0				1	11	0.5	0.5	0				0					3		3		3	2.5	3	3	1
1128	2016-09-09	6	6	6	44.7917	2	2	1	4	0	1	2	2	2	1		1	2	1	15	1	2	2	1	10	4	3	1	9	0.5	1.5	0				0				3	2	3	2	3	3	2	3	4	1
1129	2016-09-09	6	6	6	44.7917	2	2	1	1	0	2	2	2	2	1		3		1	12	1	2	5	1	12	4	3	1	12	1	2	0				0				3	4	3	3	3	4	3	3	3	1
1130	2016-09-09	6	6	6	44.7917	2	2	1	4	0	2		2		1		2		1	13	1	1	6	1	13	3	2	0				1	13	1	1	0				3	3	3	3	3	4	3	3	3	2
1131	2016-09-09	6	6	6	44.7917	1	2	1	5	0	2	2	2	2	1		2		1	15		1		1	10	2	3	1	13	1	1	0				0										2	2	2	1
1132	2016-09-19	63	44	63	117.391	2	2	1	4	0	2	2	2	2	1		1	1	1	12	1	2	7	1	9	7	3	1	13	1	1	0				0				3	5	3	5	1	4	3	2	2	1
1133	2016-09-12	54	39	54	112	6	1	1	4	0	2	2	2	2	1		2		1	10	1	2	3	1	11	10	1	0				1		3	2	0				1	3	1	4	1	4	3	2	2	1
1134	2016-09-12	54	39	54	112	6	1	1	3	0	2		2		1		1	1	1	11	1	2	4	1	12	1	2	1	7	1	2	1	10	1	1	0				3	3	3	3	3	4	3	3	2	1
1135	2016-09-12	54	39	54	112	6	1	1	4	0	2	2	2	2	1		2		1	11	2	2	4	1	11	2	1	0				0				0				3	2	3	3	1	1	2	1	1	1
1136	2016-09-12	54	39	54	112	6	1	1	3	0	2	2	2	2	1		2		1	12	1	2	3	0				0				0				0				3	2	3	5	3	3	1	1	1	1
1137	2016-10-14	38	30	38	67.3333	2	1	1	4	0	1	2	1	2	1		1	1	1	13	2	2	6	0				1	13	3	1	0				0				3	1	3	3	1	5	2	4	5	1
1138	2016-10-14	38	30	38	67.3333	1	1	2	4	0	2	2	2	2	1		2		1	11	1	2	4	0				0				0				0				3	3	3	3	3	3	2	3	3	1
1139	2016-10-14	38	30	38	67.3333	1	1	1	3	0	2	2	2	2	1	3	1	1	1	12	1	2	4	0				0				0				0				1	1	1	2	1	2	3	3	3	1
1140	2016-10-20	107	58	107	58	1	2	2		0	2	2	2	2	1		1	1	1	14	1	2	5	0				1	10	5.5	1	0				0				3	4	3	3	3	3	3	3	3	1
1141	2016-10-20	107	58	107	58	2	2	2	1	0	2	2	2	2	1		1	1	1	15	1	2	3	0				1	16	1	1	0				0				3	3	3	4	3	3	3	4	4	1
1142	2016-10-20	107	58	107	58	1	2	1	2	4	2		2		2	3	1	1	1	11	1	1	6	1	10	2	4	1	13	2	1	0				0				3	4	3	3	3	3	3	3	3	1
1143	2016-10-24	64	18	64	1825.38	2	2	1	4	0	2	2	2	2	1		1	1	1	15	1	2	4	1	7	5	4	1	9	1.5	2	0				0				3	5	3	3	3	3	3	3	2	2
1144	2016-10-24	64	18	64	1825.38	2	2	1	5	0	2	2	2	2	2	3	1	1	1	13	1	2	5	1	13	7	5	1	16	10	1.5	0				0				3	4	3	3	3	3	3	2	3	1
1145	2016-10-24	64	18	64	1825.38	2	2	1		0	2	2	2	2	1	3	1	1	1	14	1	1	3.5	1	12	10	3	1	13	1	2	0				0				3	3	3	3	3	3	3	3	3	2
1146	2016-10-12	95	11	95	1262.61	6	1	2	5	0	2	2	2	2	1		1	1	1		1	2	4	0				1	5	0.5	1	0				0				3	3.5	1	4	1	4	3.5	2.5	2	1
1147	2016-10-12	95	11	95	1262.61	6	1	2	5	0	2	2	2	2	1		2	1	1	7	1	1	3	0				1	5	1	2	0				0				3	2	3	3	3	3	1	1	1	1
1148	2016-10-12	95	11	95	1262.61	6	1	2	5	0	2	2	2	2	1		2		2					0				0				0				0				1	3	1	2	1	2	2	2	3	1
1149	2016-10-26	65	45	65	69.2308	1	2	1	4	0	2	2	2	2	1	3	3	1	1	16	1	2	4	1	14		4	1	15		2	0				0				3	3	3	3	3	3	3	3	4	2
1150	2016-10-26	65	45	65	69.2308	1	2	1	5	0	2	2	2	2	1		2	1	1	16	1	2	3	1	17	10	2	1	16	5	1	1	15	1	2	0				3	5	3	5	3	5	5	3	1	2
1151	2016-10-25	96	18	96	717.882	5	2	2	5	0			2	2	1		2		1	12	1	2	5	1	13	1	1	1	14	2	1	0				0				3		3		3		3	3	4	1
1152	2016-10-25	96	18	96	717.882	5	2	2	4	0	2	2	2	2	1		2		1	13	1	2	3.5	1	14	1	1	1	13	2	2	0				0				3	3	3	3	3	3	3	3	3	1
1153	2016-11-03	77	7	77	173.25	4	2	2	2	0	2	2	2	2	1		1	2	1	13	1	1	6	1	13	1.5	1	1	13	3.5	2.5	0				0				3	3	1	5	1	5	1	1	3	1
1154	2016-11-03	77	7	77	173.25	4	2	2	5	0	2	2	2	2	1		1	1	1	10	1	2	5	1	14	0.5	0.75	1	10	7	2	1	15	1	3.5	0				3	2	3	4	3	2	3	3	3	1
1155	2016-11-03	77	7	77	173.25	4	2	2	4	0	2	2		2	1		1	1	1	14	1	2	2	1	15	1	1	1	14	1	2	0				0					2		1		2	2	2	2	1
1156	2016-11-03	77	7	77	173.25	4	2	2	5	0	2	2	2	2	1		2		1	14	1	2	3	1	13	1	1	1	4	3	3	1	13	2	4	0				3	4	3	3	3	3	2	2	2	1
1157	2016-11-03	77	7	77	173.25	4	2	2	5	0	2	2	2	2	1		1	1	1	13	1	2	4.5	0				1	16	0.5	2	0				0				3	4	3	3	3	3	2	3	4	1
1158	2016-11-03	77	7	77	173.25	4	2	2	4	0	2	2	2	2	1		1	1	1	14	1	2	4.5	0				1	12	1	2	0				0				3	3	3	3	3	3	4	3	3	1
1159	2016-11-03	77	7	77	173.25	4	2	2	5	0	1	2	1	2	2	3	1	2	1	10	2	2		1	12	1	3	0				0				0					5		3		3	3	4	4	1
1160	2016-11-03	77	7	77	173.25	4	2	2	4	0	2	2	2	2	1		1	2	1	10	1	2	5	0				1	11	1	1	0				0				3	3	3	3	3	4	4	4	3	1
1161	2016-11-14	66	20	66	172.125	1	1	1	4	0	2	2	2	2	1	3	3		2					1	12	1	2	0				0				0				3	2.5	3	2.5	3	2.5	3.5	3.5	3	1
1162	2016-10-17	39	13	39	53	4	1	2	3	0	2	2	2	2	1		2		1	10	1	1	5	0				1	12	4	1	0				0					3		3		3	3	3	3	1
1163	2016-01-01	40	11	40	440	1	1	2	5	0	2	2	2	2	1		3		1	11	1	1	8	1	12	1	2	1	12	3	2	0				0				1	5	3	3	3	2	2	3	3	1
1164	2016-01-01	40	11	40	440	1	1	2	5	0	2	2	2	2	1		2		1	12	1	2	4	0				1				1				0										2	2	2	1
1165	2016-01-01	40	11	40	440	1	1	1	4	0	2	2	2	2	1		2		1	10	1	2	5	1	12	6	1.5	1	12	2	1	0				0				3	3	3	3	3	2	1	2	2	2
1166	2016-10-11	108	51	108	41.5385	1	2	1		0					1	3	3		1	10	1	2	5	1	10	1	1	1	12	3	5	0				0				3	3	3	3	3	3	1	1	1	1
1167	2016-10-11	108	51	108	41.5385	1	2	1	5	0					2	3	1	1	1		1	2	7	1	11	31	3	1	11	31	2	1	14	1	2	0				1	5	1	5	1	5	4	3	3	2
1168	2016-10-13	97	53	97	150	1	2	1	2	0	2	2	2	2	1		2		1	12	1	2	7	1	12	3	2	1	12	3	2	0				0				3	3	3	3	3	3	1	2.5	3.5	1
1169	2016-10-13	97	53	97	150	1	2	1	5	1	2	2	2	2	1		3		1	10	1	2	5	1	11	1	3	1	10	1.5	2	0				0				3	3	3	3	3	3	2	2	1	1
1170	2016-08-13	17	16	17	139.821	4	2	2	4	0	2	2	2	2	1		2		1	12	1	2	4	0				1	14	1	1	0				0				3	4	3	3	3	3	3	3	3	1
1171	2016-08-13	17	16	17	139.821	4	2	2	2	0	2	2	2	2	1		2		1	14	1	2	2.5	0				1	15	1	1	0				0				3	3	3	3	3	3	3	3	3	1
1172	2016-08-16	17	16	17	139.821	4	2	2	2	0	2	2	2	2	1		3		1	12	1	2	4	1	12	4	1.5	1	11	10	2.5	0				0				3	3.5	3	2.5	3	3.5	3	3	3	1
1173	2016-08-19	41	31	41	138	3	2	2	2	0	2		2		1		2		1	13	1	2	4	0				1	13	2	2	0				0				3	3	3	3	3	3	3	3	3	1
1174	2016-08-21	41	31	41	138	3	2	1	4	0	2	2	2	2	1		1	1	1	12	1	1	7	0				1	15	3	1	0				0				3	3	3	3	3	3	4	4	3	1
1175	2016-08-21	41	31	41	138	3	2	2	2	0	2	2	2	2	1		1	2	1	13	3	2	2	1	13	10	2	1	13	15	1.5	0				0				3	3	3	1	3	1	3	2	4	1
1176		98	29	98	81.5217	5	2	1	2	0	2	2	2	2	1		2		2					0				0				0				0				1	1	1	1	1	1	4	4	4	1
1177	2016-08-22	98	29	98	81.5217	5	2	1		0	1	1	2	2			1	1	1	13	1	1	8	1	10	20	3	1	9	5	1	0				0				3	5	3	5	1	3	5	4	2	2
1178		98	29	98	81.5217	5	2	1	3	0	2	2	2	2	1		3		1	15	1	2	3	1	7		2	1			1	0				0					3		3		3	4	4	4	2
1179	2016-08-19	98	29	98	81.5217	5	2	1		0	2	2	2	2	1				1		1	2		1	14	2	3	0				0				0										3	3	3	1
1180	2016-09-06	42	32	42	120.6	1	1	2	5	0	2		2		1		1	1	1	11	1	2	6	0				1	12	2	1	0				0				3	4	3	3	3	3	3	3	3	1
1181	2016-09-06	42	32	42	120.6	1	1	1	2	0	2	2	1	2	1		3		1	12	1	2	6	1	11	15	3	0				0				0				3	3	3	3	3	4	3	3	4	1
1182	2016-09-06	42	32	42	120.6	1	1	2	5	0	1	2	2	2	2	3	1	2	1	11	1	1	6	0				1	13	1	2	0				0				3	3	1	4	1	3	2	3	3	1
1183	2016-08-29	42	32	42	120.6	1	1	1	3	1			1	2	2	1	2	1	2					0				0				0				0					5		1		1	5	5	5	1
1184	2016-08-22	84	23	84	128.714	1	2	1	3	0	2	2	2	2	1		2		1	12	1	2	5	1	13	3	1	1	7	2	1	0				0				3	4	3	4	3	4	5	5	5	2
1185	2016-08-24	84	23	84	128.714	2	2	1	4	0	2		2		1		2		1	14	2	2	3	1	13	2	1	0				0				0					3		3		3	1	2	2	1
1186	2016-08-25	84	23	84	128.714	2	2	1	5	0	2	2	2	2	1		1	1	1	13	1	2	3	1	14	6	2	0				0				0				3	5	3	4	3	2	4	5	3	1
1187	2016-08-18	43	33	43	216	4	2	1	5	0	2	2	2	2	1		1	1	1	13	1	2	2	1	12	1	1	1	15	1	1	0				0				3	3	3	3	3	3	3	4	2	2
1188	2016-08-20	43	33	43	216	4	2	1	4	0	2	2	2	2	1		3		1	13	1	2	3	1	12	4	2	1	14	1	2	0				0				1	4	3	3	3	2	2	2	1	1
1189	2016-08-21	43	33	43	216	4	2	1		0	2	2	1	2	1		1	1	1	10	1	1	4	1	13	1	3	1	13	1	1	0				0				3	3	3	2	3	3	2	2	2	1
1190	2016-08-18	43	33	43	216	4	2	1	4	0	2	2	2	2	1		3		1	14	1	2	4	1	14	20	1	1	15	2	1	0				0				3	3	3	3	3	3	3	3	3	1
1191	2016-08-18	43	33	43	216	4	2	1	5	0	2	2	2	2	1		2		1	15	1	2		1	16	2	3	1	14	2	2	0				0				3	3	3	3	3	3	2	1	1	1
1192	2016-08-22	23	21	23	72	2	2	1		0	2	2	2	2	1		2		1	14	1	2	6	1	12	15	5	1	14	10	1	0				0				3	3	3	3	3	3	4	4	4	2
1193	2016-08-22	23	21	23	72	2	2	2		0	2	2	2	2	2	3	1	1	1	14	1	1	6	1	16	2	2	1	13	7	5	0				0				1	3	2	3	3	3	4	4	3	1
1194		23	21	23	72	3	2	2		0	2	2	2	2	1		2		1	12	1	2	5	1	12	2	2	1	11	2	1	1	14	1	2	0				3	5	3	5	3	5	5	4	3	2
1195		23	21	23	72	3	2	2		0	2	2	2	2	2	3	1	2	1	12	1	1	5.5	1	12	2	3	1	14	2	4	0				0				3	3	3	4	3	5	3	3	3	2
1196	2016-08-26	67	5	67	50	1	1	1	3	0	2	2	2	2	1		2		1	11	1	2	3	1	13	1	1	1	13	2	2	0				0				3	2	3	2	3	2	3	3	3	1
1197	2016-08-26	67	5	67	50	1	1	1	3	0	2		2				2		1	12	3	2	4	1	12	4	2	1	12	2	2	0				0				3	3	3	3	3	3	3	3	3	1
1198	2016-08-30	14	13	14	28.62	2	1	1	5	0	2	2	2	2	1	3	3	1	1	9	3	2	4	1	10	6	3	1	6	1	1	0				0				3	3	3	3	3	3	4	4	4	2
1199	2016-08-29	14	13	14	28.62	2	1	2	4	0	2	2	1	2	2	3	1	1	1	12	1	2	3	0				1	12	1	2	0				0				3	3					3	3	3	1
1200	2016-08-29	14	13	14	28.62	2	1	2	3	0	1	2	2	2	1	3	1	1	1	10	1	1	7	1	10	0.125	2.5	0				0				0				3	3	3	3	3	3	1.5	1.5	1.5	1
1201	2016-09-04	78	13	78	39.75	3	1	1	5	0									2					0				0				0				0													2
1202	2016-09-01	78	13	78	39.75	3	1	1	3	0	2	2	2	2	1		2		1	13	1	2	5	0				0				0				0				3	2	3	2	3	2	4	4	4	1
1203	2016-09-01	78	13	78	39.75	3	1	1	4	0	2	2	1	2	1		2		1	10	1	2	2	0				1	13	0.2	1	0				0				3	3	1	1.5	1	1.5	1.5	2	1.5	1
1204	2016-09-05	78	13	78	39.75	3	1	1		0	2	2	2	2	1		2		2					1	8	4	1	1	13	1	1	0				0				1	2.5	1	2.5	1	3.5	2.5	2.5	1.5	1
1205	2016-09-04	78	13	78	39.75	3	1	1	5	1	2	2	2	2	1		1	1	1	12	1	2	5	0				0				0				0				1	3	1	4	1	3	3	3	3	1
1206	2016-09-03	78	13	78	39.75	3	1	1	5	0	2	2	2	2	2	3	1	1	1	9	3	2	4	1	13	4	2	0				0				0				3	3	1	5	3	3	2	2	1	1
1207	2016-09-05	78	13	78	39.75	3	1	1	4	0	2	2	2	2	1		1	1	1	8	1	1	7	1	10	5	2	0				0				0				1	4	2	2	3	3	3	3	3	1
1208		78	13	78	39.75	3	1	1	5	0	2	2	2	2	1	3	1	1	1	10	1	2	3	1	10	3	1	0				0				0				3	3	3	4	1	4	3	3	2	2
1209	2016-08-26	15	14	15	171.346	1	2	2	4	0	2	2	2	2	2	3	1	2	1	12	1	2	4	0				1	14	3.5	2	0				0				3	5	3	3	3	2	3	3	3	1
1210	2016-08-26	15	14	15	171.346	1	2	2	3	0	2	2	2	2	1		1	1	1	16	1	2	2	1	16	20	2	1	14	10	1	0				0				3	5	3	5	3	3	4	3	3	1
1211	2016-08-25	15	14	15	171.346	1	2	2	3	1		2		2	1		1		1	9	1	1	5	0				1	11	4	2	0				0				3	5	3	5	3	5	3	3	3	1
1212	2016-08-26	15	14	15	171.346	1	2	2	4	0	2	2	2	2	1		1	1	1	14	1	2	2.5	1	15	2	3	1	14	1	1.5	1	17	1	3	0				3	3	3	3	3	3	3	3	3	1
1213	2016-08-24	44	34	44	1260	3	1	2	5	0	2	2	2	2	1	3	2		1	11	2	2	6	1	13	1	2	1	10		1	0				0				3	2	3	2	3	2	2	2	2	1
1214	2016-08-24	44	34	44	1260	3	1	1	5	1	2	2	2	2	2	3	2		1	11	1	2	6	0				1	7		1	1	13	1	5	0				1	3	1	5	1	4	1	3	4	1
1215	2016-08-27	44	34	44	1260	3	1	1		0	2	2	2	2	1		1	2	1	12	1	2		1	10	5	2	1	12	1	1	0				0				3	4	3	4	3	2	4	4	4	1
1216	2016-08-24	44	34	44	1260	3	1	1		0	2	2	2	2	1		2		2					1	13	7	2	1	13	1	2	0				0				1	1	3	3	3	3	2	3	2	1
1217	2016-07-13	7	7	7	152.444	3	2	2	4	0	2	2	2	2	2	3	1	1	1	9	1	2	4	1	9	0.2	1	1	9	1	3	0				0				3	3	3	2	3	4	2	4	4	1
1218		7	7	7	152.444	3	2	2	2	0	2	2	2	2	1		1	1	1	8	1	2	4	0				1	12	1.5	1.5	0				0				3	4	3	3	3	3	4	2	2	1
1219	2016-08-23	24	22	24	48	1	1	1	4	0	2	2	2	2	1		1	2	1	11	1	2		1	11	6	1	0				0				0				3	3	3	3	3	3	3	3	3	1
1220	2016-08-23	24	22	24	48	1	1	1	5	0	2	2	2	2	1		1	1	1	10	1	2	5	1	12	4	2	0				0				0				3	3	3	2	3	3	3	3	3	1
1221	2016-08-23	24	22	24	48	1	1	1	3	0	1	2	1	2	1		1	1	1	12	1	2	6	0				0				0				0				3	3	3	4	3	4	3	4	3	1
1222	2016-08-23	24	22	24	48	1	1	1	5	0	2	2	2	2	1	3	2		1	11	1	1	7	0				0				0				0				3	3	3	3	3	3	1	1	2	1
1223	2016-08-23	24	22	24	48	1	1	1	4	1	2	2	2	2	2	3	1	1	1	11	1	2	4	1	10	9.5	1.5	0				0				0				3	2	3	3	3	4	2	3	2	1
1224	2016-08-28	85	48	85	213	4	2	2	3	0	1	2	2	2	1		3		1		1	2	2	0				1	11	1	1.5	0				0				3	2	3	4	3	4	2	2	2	1
1225	2016-08-28	85	48	85	213	4	2	2	5	0	1	2	2	2	1		1	1	1	11	1	2	3	0				1	11	0.08	1	0				0				3	4	3	3	3	3	1	2	2	1
1226	2016-08-28	85	48	85	213	4	2	2	5	0	1	2	2	2	1		1	1	1	12	1	1	5	0				1	15	1	1	0				0				3	1	3	2	3	2	2	1	2	1
1227	2016-08-27	85	48	85	213	4	2	2	5	1	2	2	2	2	1		2		1	9	1	2	2	0				1	13	1	1	1	15	1	3	0				3	3	3	3	3	3	2	2	2	1
1228	2016-08-24	25	23	25	53	2	2	2		0		2		2	1		2		1	10	1	2	3.5	1	13	1	1	1	12	2.5	1	0				0				3		3		3		2.5	2.5	3.5	1
1229	2016-08-23	25	23	25	53	2	2	2	2	0	2	2	2	2		3	1	2	1	14	1	2	3.5	1	11		5	1	13		2	0				0				3	3	3	3	3	3	4	4	4	1
1230		25	23	25	53	2	2	1		0	2	2	2	2	1		2		1		1	2	3	1	12	2	2	0				0				0										4	5	5	1
1231	2016-08-26	25	23	25	53	2	2	1	4	0					1		1	1	1	13	1	2	3	1	14	6	3	1	16	3	2	0				0				3	2	3	4	3	2	4	4	3	1
1232		25	23	25	53	1	2	2	2	0	1	2	1	2	2	3	1	2	1	9	1	2	3.5	1	5			1	3		1.5	0				0				3	4	3	3	3	3	3.5	3	2.5	1
1233	2016-08-20	68	46	68	452	2	1	2	5	0	2	2	2	2	1		2		1	10	1	1	6	0				1	12	1	2	0				0				3	1	3	3	3	2	4	4	4	1
1234	2016-08-21	68	46	68	452	2	1	2	5	0	2	2	2	2	1		2		1	11	1	2	5	0				1			1	0				0				3		3		3		3	3	3	1
1235	2016-08-21	68	46	68	452	2	1	1	5	0	2	2	2	2	1	3	3		1	11	1	1	4	1	13	1	1	0				0				0				3	1	3	3	3	3	2	2	3	1
1236	2016-08-19	68	46	68	452	2	1	1	3	0	2	2	2	2	1		2		1	13	1	1	5	1	11	7	3	0				0				0										2	2	2	1
1237	2016-08-20	68	46	68	452	1	1	2	4	0	2	2	2	2	1		3		1	10	1	2	7	0				1	10	3	1	0				0				3	2	3	2	3	2	3	3	4	1
1238	2016-11-09	18	17	18	75.2577	2	1	1	2	0	2	2	2	2	1	3	1	1	1	9	1	2	6	1	12	2	2	1	7	1	2	1	8	2	4	0				3	3	3	3	3	2	3	3	3	1
1239	2016-11-09	18	17	18	75.2577	2	1	2	5	0	2	2	2	2	1		3		1	10	1	1	5	1	13	4	2	1	10	1	2	0				0				3	3	3	3	1	4	3	3	4	1
1240	2016-11-09	18	17	18	75.2577	2	1	1	4	0	2	2	1	2	1		2		1	13	1	2	4	1	10	1	2	1	10	1	2	0				0				3	4	3	4	3	4	2	2	2	1
1241	2016-11-09	18	17	18	75.2577	3	1	1	5	0	2	2	2	2	1		2		1	12	1	2	2	1	13	1	1	0				0				0													1
1242	2016-11-09	18	17	18	75.2577	3	1	1	5	0				1		2		1	1	12	1	1	4	1	13	4	1	0				0				0										3	3	3	1
1243	2016-11-09	18	17	18	75.2577	3	1	2	3	0	2	2	2	2	1		1	1	1	10	1	2	2	0				1	12	0.2	2.5	0				0				2	2	2	2	1	3	1	1	1	1
1244	2016-11-09	18	17	18	75.2577	4	1	1	3	0	2	2	2	2	1		1	1	1	8	1	2	6	1	11	23	2	1	8	3	2	0				0				3	3	3	4	3	3	5	5	5	1
1245	2016-11-09	18	17	18	75.2577	4	1	2	5	0	2	2	2	2	1		1	2	1	10	1	2	5	0				1	8	1	2	0				0				3	3	3	3	3	3	2	2	2	1
1246	2016-11-09	18	17	18	75.2577	4	1	2	5	0	2	2	2	2	1	3	1	1	1	10	2	2	7	1	10	5	3	1	11	1	3	0				0					1	2	1	3	1	3	3	4	1
1247	2016-11-09	18	17	18	75.2577	6	1	1		0														0				0				0				0
1248	2016-11-09	18	17	18	75.2577	6	1	1	3	0	2	2	2	2	1		3		1		1	2	4	1	12	4	6	1	12	1	2	0				0				1	3	1	4	1	4	3	3	3	1
1249	2016-11-09	18	17	18	75.2577	6	1	2	3	0	2	2	1	2	2	3	1	1	1	10	2	2	6	1	13	1		1	11	1	2	1	13	1	3	0				3	3	3	3	3	3	3	3	4	1
1250	2016-11-09	18	17	18	75.2577	6	1	1	5	0	2	2	2	2	1		2		1	9	1	2	4	1	13	1	1	0				0				0				1	3	1	3	1	4	2	2	1	1
1251	2016-11-09	18	17	18	75.2577	1	1	2	5	0	2	2	2	2	1		1	1	1	10	1	2	5	0				1	8		2	0				0				3	3	3	3	3	3	3	2	1	1
1252	2016-11-11	18	17	18	75.2577	1	1	2	5	0					1		1	1	1	10	1	2	6	0				1	12	1	2	0				0				3	3					3			1
1253	2016-11-29	18	17	18	75.2577	1	1	2	4	0	2	2	2	2			1	1	1		2	2		0				1	12	2	3	0				0				3	3	3	3	3	3	2	3	3	1
1254	2016-12-01	18	17	18	75.2577	1	1	1		0														0				0				0				0
1255	2016-11-09	18	17	18	75.2577	7	1	2	5	0	2	2	2	2	1		1	1	1	12	1	2	5	1	13	7	2	1	13	3	2	0				0				3	4		3		3	3	3	3	1
1256	2016-11-09	18	17	18	75.2577	7	1	1	4	0	2	2	2	2	1		2		1	11	1	2	4	1	12	1	2	0				0				0				3	3	3	3	3	3	2	2	2	1
1257	2016-11-09	18	17	18	75.2577	5	1	2	1	0		2	1	2	1	3	1	2	1		2			0				0				0				0
1258	2016-11-09	18	17	18	75.2577	5	1	1	4	0	2	2	1	2	1		2		2					1	12	2	1	1	10	1	2	0				0				3	4	3	3	3	3	4	3	3	1
1259	2016-11-09	18	17	18	75.2577	5	1	1	4	0	2	2	2	2	1		1	1	1	11	2	2	6	1	12	20	2	1	13	1	2	0				0				3	3	3	3	3	3	4	4	4	1
1260	2016-07-05	106	57	106	65.5714	1	2	2	2	1	2	2	2	2	1	3	1	2	1	14	1	2	4.5	1	15	1	1	1	13	1	1	1	14	1	3	0				3	3	3	3	3	2	4	3	4	1
1261	2016-07-05	106	57	106	65.5714	1	2	2	4	0	2		2		1	3	1	1	1	13	1	2	4	1	14	1	3	1	12	4	2	1	15	2	4	0				3	3	3	3	3	3	3	3	3	1
1262	2016-07-06	55	1	55	39.7059	1	2	1	4	0	2	2	2	2	2		1	1	1	11	1	1	10	1	9	1.5	3	1	12	5	2	0				0				3	3	3	3	3	3	2	3	4	1
1263	2016-07-06	8	8	8	67.5	1	1	2	5	0									2					0				0				0				0													2
1264	2016-07-06	8	8	8	67.5	1	1	2		0	2	2	2	2	1		2		1	11	2	2	3	0				1	11	1	2	0				0				3	2	3	3	1	1	4	4	4	1
1265	2016-07-20	86	30	86	290.051	8	1	1	4	0	2		2		1		2		1	11	3	2	7	1	13	5	2	0				0				0				3	3	3	3	3	3	3	3	3	1
1266	2016-07-20	86	30	86	290.051	8	1	2	5	1	1	2	2	2	1		1	1	1	11	1	2	1	0				0				0				0				1	2	3	1	1	4	1	1	1	1
1267	2016-07-21	45	35	45	228.125	1	1	1	5	0						3			1	12	1	2	6	0				0				0				0				3	2	3	3	3	2	2	1	2	1
1268	2016-07-21	45	35	45	228.125	1	1	2	2	1	2	2	2	2	1		1	1	1	10	1	1	6	1	12		2	1	12	2	1.5	1	8	1	2	0				3	3	3	3	3	3	2	3	3	1
1269	2016-07-14	87	28	87	134.68	1	2	1	5	0	2	2	2	2	1		1	1	1	13	1		1	0				1	10	1	3	0				0				3	2	3	2	3	2	2	2	2	1
1270	2016-07-18	46	36	46	278.571	8	2	2	3	0	2	2	2	2	1	3	1	1	1	12	1	2	3	1	12		1	1	11	7	2	1	13	2	3	0				3	3	3	2.5	3	3	2.5	2	1.5	1
1271	2016-07-18	46	36	46	278.571	8	2	2		0	2	2	2	2	1		3		1	13	1	2	4	1	8	24	3	0				0				0				3	3	3	2	3	3	3	3	4	1
1272	2016-07-14	22	20	22	153	1	1	1	5	0	2	2	2	2	1	3	1	1	1	12	1	2	4	1	13	10	1.5	0				0				0				2	3	3	4	2	3	3	3	3	1
1273	2016-07-14	22	20	22	153	1	1	2	4	0	2	2	1	2	1	3	2		1	11	1	1	5	0				1	10	3	1	0				0				1	4	1	4	1	4	3	3	4	1
1274	2016-07-14	22	20	22	153	1	1	2	4	0					1		1	1	1	9	1	2	5	0				1	7	2	2	0				0				3	4	3	2	3	3	2	2	2	1
1275	2016-07-14	22	20	22	153	1	1	2	5	0	2		2		1		2		1	11	1	2	5	0				1	10	1	2	0				0				3	2	3	2	1	2	1	1	2	1
1276	2016-01-01	47	37	47	216	1	1	2	2	0	2	2	2	2	1		1	1	1	13	1	2	3	0				1	11	1	2	0				0				3	3	3	2	3	3	1	1	2	1
1277	2016-01-01	47	37	47	216	1	1	2	3	0	2	2	2	2	1		1	1	1	11	1	2	6	0				1	10	2	2	0				0				3	1	3	3	3	3	4	4	3	1
1278	2016-07-14	26	24	26	330.909	7	2	1	3	0	2	2	2	2	1		1	1	1	13	1	1	3.5	1	10	1	3	1	10	1	1	0				0				3	3	3	3	3	3	3.5	3.5	3	1
1279	2016-07-14	26	24	26	330.909	7	2	1	4	0	2	2	2	2	1		1	1	1	13	1	2	5	1	13	6	3	1	11	2	2	0				0				3	3	3	3	1	5	3	3	3	1
1280	2016-07-19	99	18	99	847.5	5	2	1	2	0	2	2	2	2					1	13	1	2	3	1	9	1	1	0				0				0				3	3	1	5	1	4	5	5	4	2
1281	2016-07-20	56	40	56	190	3	1	1	5	0	2	2	2	2	1	3	2		2					1	13	2	2	0				0				0				3	2	1	1	1	3	3	2	2	1
1282	2016-07-20	56	40	56	190	3	1	1	5	0	2	2	2	2	1		2		1	9	1	1	1	0				1	12	1	1	0				0					3		2		5	2	2	2	1
1283	2016-07-15	27	19	27	257.931	1	1	1	5	1	2	2	1	2	1		2		1	8	1	2	2	1	13	1	2	0				0				0				3	3	3	4	1	2	2	2	3	1
1284	2016-07-15	27	19	27	257.931	1	1	1		0	2	2	2	2	1	3	2	1	1		1	2	5	1	13	5	2	1	13	1	2	0				0				3	4	1	4	2	3	3	4	3	1
1285	2016-07-18	33	17	33	657	9	1	2	4	0	2	2	2	2			2		1	10	1	2	3	1	12	1	1	1	10	2	1	0				0				3	3	3	2	3	4	3	3	3	1
1286	2016-07-18	33	17	33	657	9	1	1	5	0	1	2		2			3		1	13	1	2	6	1	12			1	10			0				0				3	3	3	3	3	3	2.5	2.5	2.5	1
1287	2016-07-18	33	17	33	657	9	1	2	4	0	2		2		1		3		1	10	1	2	3	0				1	10	1	2	0				0					2		3		3	1	2	2	1
1288	2016-07-18	33	17	33	657	9	1	2	3	0	2	2	2	2	1		2		1	13	1	2	3	0				0				0				0				3	3	3	3	3	3	1	2	2	1
1289	2016-07-18	33	17	33	657	9	1	2	4	0	2	2	2	2	1		3	1	1	11	1	2	3	0				1	9	2	1	1	13	1	4	0				3	1	3	2	3	2	2	2	2	1
1290	2016-07-18	33	17	33	657	9	1	1	5	0	2	2	2	2	1		2		1	8	1	2	4	1	7	4	3	0				0				0				3	3	3	3	3	3	3	3	3	1
1291	2016-07-18	46	36	46	278.571	8	2	2	3	0	2	2	2	2	1	3	1	1	1	13	1	2	3	1	14		1	1	14		1	0				0				3	3	3	3	3	3	2.5	2.5	2.5	1
1292	2016-07-18	34	27	34	1267.5	10	2	1	5	0	2	2	2	2	1		2		1	7	1	1	8	1	10	1	1	1	15	4	1	0				0				3	3	3	3	3	3	2	3	3	2
1293	2016-07-18	34	27	34	1267.5	10	2	1	3	0	2	2	2	2	1		1	1	1	13	3	2	3	1	15	2	1	1	16	3	1	0				0				3	3	3	3	3	3	3	3	3	1
1294	2016-07-18	34	27	34	1267.5	10	2	1	5	0	2	2	2	2	1		1	1	1	10	1	2	2	1	11	5	3	1	12	3	1	0				0				3	3	3	4	3	4	3	3	2	1
1295	2016-07-15	10	10	10	311.75	1	1	1		0			1	1	1	3	2		1	12	1	1	7	0				0				0				0				3	3	3	4	3	3	2	2.5	1.5	1
1296	2016-07-15	10	10	10	311.75	1	1	1		0	2	2	2	2	1		2		1	12	1	2	4	1	12	1	2	1	5	1		1	13	1	3	0				3	1	3	1	3	1	2	1	1	1
1297	2016-07-15	10	10	10	311.75	1	1	1		0	2	2	2	2	1		2		1	11	1	2		1	11	1	2	1	10	1		0				0				3	2	3	3	3	4	4	4	2	1
1298	2016-07-15	10	10	10	311.75	1	1	1		0	2	2	2	2	1	3	2		1	10	1	2	5	1	9	15	2	0				0				0				1	3	3	3	3	3	2	2	2	1
1299	2016-07-15	10	10	10	311.75	1	1	1	5	0					1		2		1	10	1	1	4	0				1	12	1	1.5	0				0				3	2	3	4	3	3	1	3	2	1
1300	2016-07-15	10	10	10	311.75	1	1	1	5	0	2	2	2	2	1		2		1	11	1	2		1	10	10	2	0				0				0				1	2	1	2	1	2	4.5	4.5	4.5	1
1301	2016-07-15	10	10	10	311.75	1	1	1	5	0	2	2	2	2	1		2		1	13	1	1	5	1	12	2	3	1	13	2	2	0				0				3	3	3	3	3	3	2	3	3	1
1302	2016-07-15	10	10	10	311.75	1	1	1		0	2	2	2	2	1				1		1	2		1	13	3	1	0				0				0				2	3	2	3	2	3	3	3	3	2
1303	2016-07-15	69	19	69	113.333	3	1	2	4	0	2	2	2	2		3		1	1	3	3	2	5	0				0				0				0				3		3		3		4		4	2
1304	2016-07-15	69	19	69	113.333	3	1	2	5	0	1	2	2	2	2	3	1	2	1	11	1	1	7	0				1	6	1	2	0				0				1	2	1	2	3	3	1	1	1	1
1305	2016-07-15	69	19	69	113.333	3	1	1	4	0	2	2	2	2	1	3	3		1	9	2	2	6	1	11	3	1	1	11	1	1	0				0				3	2	3	4	3	4	2	3	3	1
1306	2016-07-15	69	19	69	113.333	2	1	2	5	0	1	2	2	2	1		3		1	13	1	2	3	0				1	11			0				0				3	3	3	3	3	3	2	2	2	1
1307	2016-07-15	69	19	69	113.333	4	1	2	2	0	2	2	2	2	1		2		1	10	1	1	7	1	10	5	1	1	10	5	1	0				0				3	2	3	3	3	4	2	3	3	1
1308	2016-07-08	100	54	100	410	5	1	2	4	0	2		2						1		1	2	4	0				1	11	5	2	0				0				3	3	3	3	3	3	3	3	3	1
1309	2016-07-08	101	55	101	288.485	4	2	2	2	0	1	1	2	2	1		2		1	14	1	2	4	0				1	14			0				0				3	1	3	4	3	4	4	3	4	1
1310	2016-07-08	101	55	101	288.485	4	2	2	5	0	2	2	2	2	1		2		1	10	1	1	8	0				1	10	1	3	0				0				3	1	3	1	3	1	2	2	2	1
1311	2016-07-08	101	55	101	288.485	4	2	2	3	0	2	2	1	2	1	3	1	2	1	14	1	2	8	1	12	1	1	1				0				0				3	1	3	2	3	3	3	4	4	1
1312	2016-07-13	29	25	29	267.429	4	1	1	5	0	2	2	2	2	1		2		1	9	1	2	3	1	11	1	2.5	1	9	2	1	0				0										3	3	2	1
1313	2016-07-13	29	25	29	267.429	4	1	1	3	0	2	2	2	2	1		2		1		1	2	4	0				0				0				0				1	2	3	1	3	3	4	4	3	1
1314	2016-07-13	29	25	29	267.429	4	1	1	3	0	2	2	2	2	1		3		1	9	1	2	4	1	14	1	2	1	10	1	1	0				0				3	3	3	2	3	5	2	3	3	1
1315	2016-07-13	29	25	29	267.429	4	1	1	5	0	1	2	1	2	1		1	1	1	12	2	2	4	0				0				0				0				3	3	3	4	3	2	1	2	1	1
1316	2016-07-13	29	25	29	267.429	4	1	1	5	0	2	2	2	2	1		2		2					1	12	2	1	0				0				0				3	3	3	4	1	4	2	2	2	1
1317	2016-07-13	29	25	29	267.429	4	1	1	5	0	2	2	2	2	1		2		1	10	2	2	7	0				1	7	1	2	1	7	1	3	0				3	1	3	2	3	3	3	3	2	1
1318	2016-07-13	29	25	29	267.429	4	1	1	5	0	2	2	1	2	1		2		1	13	1	1	7	1	10	1	3	1	12	1	1	0				0				3	4	3	3	1	3	2	2	1	1
1319	2016-07-13	80	12	80	333.6	2	1	2	4	0	2	2	2	2		3			1	12	1	1	4	1	13	1	2	0				0				0					3		3		3	3	4	5	1
1320	2016-07-13	80	12	80	333.6	2	1	2	1	1	2	2	2	2	1		2		1	11	1	1	3	0				0				0				0				3	3	3	3	3	3	2	3	3	1
1321	2016-07-13	80	12	80	333.6	2	1	1	4	2	2	2	2	2	2	3			1	9	3	1	6	0				0				0				0										3	3	3	1
1322	2016-07-13	80	12	80	333.6	2	1	1		0	2	2	2	2	1		2		2					0				0				0				0				1	2	3	3	1	2	3	3	3	1
1323	2016-07-14	88	49	88	200.118	1	2	2	5	0	2	2	1	2	2	3	1	2	1	12	1	2	8	1	5	1	2	1	5	3	3	1	14	1	2	0				3	5	3	2	3	2	3	3	3	1
1324	2016-07-14	88	49	88	200.118	1	2	2	3	0	2	2	1	2	1		2		1	8	1	2	5	1	16	0.16	0.33	0				0				0				3	2	3	1		3	2	1	3	1
1325	2016-07-12	57	41	57	322.759	8	2	2	4	0	1	2	1	2	1		1	1	1	14	1	2	2	0				0				0				0				2	2	3	3	3	3	2	2	2	1
1326	2016-07-12	57	41	57	322.759	8	2	2	4	0	2	2	1	2	1		1	2	1	13	1	2	2	1	15	1	1	1	13	1	2	0				0				3	3	3	3	3	3	3	2	3	1
1327	2016-07-12	70	47	70	700	12	2	2	3	0	2	2	2	2	1		3		1	12	1	2	2	0				1	14	0.5	1	0				0				3	2	3	4	3	4	3	3	3	1
1328	2016-07-13	3	3	3	291.2	4	2	2	4	0	2	2	2	2	1		1	1	1	11	1		3	1	14	1		1	7	1.5		0				0				3	2	3	2.5	3	2.5	2.5	3	2.5	1
1329	2016-07-13	3	3	3	291.2	4	2	2		0	2	2	2	2	1		1	1	1	12	1	2	5	1	9		2	1	6		2	1	12	1	5	0				3	4	3	4	3	4	2	2	2	1
1330	2016-07-13	3	3	3	291.2	4	2	2	2	1	2	2	2	2	1		1	2	1	13	1	2	4	1	13	1	1	1	13	1	2	0				0				3	3	3	3	3	3	2	2	3	1
1331	2016-07-11	89	11	89	500	3	1	1	3	0	2	2	2	2	2	3	1	1	1	11	1	2	8	1	7	20	4	0				0				0				3	1	3	4	3	2	4	4	4	1
1332	2016-07-11	89	11	89	500	3	1	1	5	0					1		3		2					0				0				0				0				3	1	3	2	3	2	2	2.5	2.5	1
1333	2016-07-13	80	12	80	333.6	2	1	1		0	2	2	2	2	1		2		2					0				0				0				0				3	3	3	3	3	3	3	3	1	1
1334	2016-09-21	90	50	90	138	1	1	2	2	0	1	2	2	2					1		1	1	6	0				1	13	5	3.5	1	13	2	2.5	0				3		3		3		4	4	4	2
1335	2016-09-21	90	50	90	138	1	1	2	5	0	2	2	2	2	1		1	1	1	10	1	2	7	0				1	4	1	1	0				0				3	3	3	3	3	3	2	2	2	1
1336	2016-09-21	90	50	90	138	1	1	2	5	1	2	2	2	2	1		1	1	1	13	1	2	4	0				1	12	0.5	1	0				0				3	3	3	2	3	3	2	1	1	1
1337	2016-09-13	4	4	4	474	2	1	1	5	0	2	2	2	2	1		2		1	12	1	2	6	1	13	8	2	0				0				0				1	5	1	4	1	4	1	1	1	1
1338	2016-09-13	4	4	4	474	2	1	1		0	2	2	2	2					2					0				0				0				0													2
1339	2016-09-13	4	4	4	474	2	1	1		0	1	2	2	2	1		3		2					1	13	6	1	1	13	1		1	13	1		0				3	3	3	3	3	3	2	2	1	1
1340	2016-09-13	4	4	4	474	2	1	1		0	2	2	2	2	1		1	1	1		1	1	5	0				0				0				0				3	4	3	4	2	3	1	1	1	1
1341	2016-07-08	100	54	100	410	5	1	2	4	0		2		2	1		1	1	1	10	1	2	2	0				1	9	2	1	0				0				3	4	3	3	3	2	2	2	2	1
1342	2016-01-01	49	1	49	187.5	2	2	1	4	0	1	1			2	3	1	2	1	14	1	2	3	1	14	5	2	1	17	3	2	1	17	1	5	0				3	5	3	4	3	2	3	3	2.5	2
1343	2016-07-13	3	3	3	291.2	4	2	2	4	0	2	2	2	2	1		1	1	1	11	1		3	1	14	1		1	7	1.5		0				0				3	2	3	2.5	3	2.5	2.5	3	2.5	1
1344	2016-01-01	71	32	71	402	6	1	1	3	0	2	2	2	2	1	3	2	1	1	12	1	2	2	1	13	4	1	0				0				0				3	4	3	4	3	4	5	5	5	1
1345	2016-06-15	28	17	28	584	2	1	2	2	0	2	2	2	2	1		1	1	2					0				1	12	1	1	0				0				3	1	1	2	1	4	1	1	1	1
1346	2016-06-15	28	17	28	584	2	1	2	2	1	2	2	2	2			1	2	1	11	1	2	3	0				1	7	3	2	1	13	2	4	0				3	3	3	2	3	5	1	2	3	2
1347	2016-10-26	5	5	5	95	1	1	2	2	1	2	2	2	2	1		3		1	10	1	1	4	1	13	1	2	1	14	4	1	0				0				1	2	1	3	1	4	3	2	3	1
1348	2016-10-26	5	5	5	95	2	1	2	4	0	2		2	2	2	3	3	2	1		1	2		0				1	13	1	1	0				0					3		3		3	3	3	3	2
1349	2016-10-26	5	5	5	95	1	1	2	4	0	2	2	1	2	1		1	1	1	11	1	2	3	0				1	11	1	2	0				0				3	1	3	3	3	2	2.5	2.5	2.5	1
1350	2016-10-26	5	5	5	95	2	1	2	5	1	2	2	2	2	2	3	3		1	10	1	2	4	0				1	8	1	2	1	13	1	2	0				3	3	3	3	3	3	3	3	2	1
1351	2016-10-17	58	42	58	138.095	1	1	1	4	0	2	2	2	2	1		1	1	1	12	1	2	4	0				0				0				0				3	2	1	4	3	3	2	3	3	1
1352	2016-10-17	58	42	58	138.095	1	1	1	5	0	2	2	2	2	1		2		2					1	12	3.5	1	0				0				0				3	3	1	4	3	3	2	2	2	2
1353	2016-10-17	58	42	58	138.095	1	1	1	5	0	2	2	1	2	1		3		1	11	2	2	4	0				0				0				0				3	3	3	3	3	3	1	1	3	1
1354	2016-10-17	58	42	58	138.095	1	1	1	5	0	2	2	2		2	3	1	1	1	12	1	2	3	0				1	10			0				0				3	2	3	2	3	2	2	2	3	1
1355	2016-10-24	81	48	81	461.5	4	2	2	5	0	2		2		1		1	2	1	12	1	2	4	0				1	13	5	2	0				0				3	3	3	3	3	3	3	4	4	1
1356	2016-10-24	81	48	81	461.5	4	2	2	5	0	2	2	2	2	1	3	3		1	14	1	2	2	0				1	16	1	2	0				0				3	3	3	3	3	3	1	2	2	1
1357	2016-10-24	81	48	81	461.5	4	2	2	5	0	2		2		2		1	1	1	13	1	2	6	1	12	1	2	1	13	1	1	0				0					2		2		5	3	3	3	1
1358	2016-10-31	72	2	72	571.2	4	2	1	5	3	2	2	2	2	2	3	1	2	2					1	12	10	10	1	15	10	10	0				0				3	3	3	3	3	3	4	4	4	2
1359	2016-10-31	72	2	72	571.2	2	2	1	5	0	2	2	2	2	1		2		1	14	1	2	1	1	17	1	1	1	17	2	1	0				0				3	3	3	3	3	3	2	2	2	1
1360	2016-10-31	72	2	72	571.2	6	2	1	5	0	2	2	2	2	1		1	1	2					1	9	4	4	1	7	8	1	1	7	1	2	0				3	5	3	4	3	3	3	3	2	2
1361	2016-10-31	72	2	72	571.2	3	2	1	5	0	1	2	2	2	1		2		1	12	1	1	8	1	13	0.3	2	1	13	1.3	2	0				0				3	3	3	3	3	3	1	1	2	1
1362	2016-10-31	72	2	72	571.2	1	2	1	3	0	2	2	2	2	3	3	2		1	10	2	2	7	1	13	6	1	1	10	4	1	0				0				3	1	3	1	3	1	3	3	3	1
1363	2016-10-31	72	2	72	571.2	7	2	1	5	0	2	2	2	2	1		1	1	1	14	1	1	4	1	12	1	2	1	13	1	1	0				0				3	2	3	3	3	3	4	3	3	1
1364	2016-10-31	72	2	72	571.2	5	2	1	3	0	2	2	2	2	1		2		1	12	1	2	7	1	10	3	3	1	7	5	1	0				0				3	3	3	4	3	3	3	3	2.5	1
1365	2016-10-21	102	30	102	313.448	1	1	2	5	0									2					0				1	12	1	1	1	13	1	2	0				1	3	1	3	3	2	2	4	3	1
1366	2016-10-21	102	30	102	313.448	1	1	1	5	0					1		2		1	12	1	2	5	1	12	2	1	0				0				0				1	2	1	2	1	2	3	3	3	1
1367	2016-10-19	35	28	35	111	5	2	1	1	0	2	2	2	2	1	3	1	1	1	14	1	2	6	1	13	4.5	2	1	14	2.5	1	0				0				3	2	3	3	3	3	4	3	1	2
1368	2016-10-19	35	28	35	111	5	2	1	5	0	2		2		1	3	1	1	1	12	1	2	2	1	15	6	2	1	16	2	1	0				0				3	5	3	2	3	5	3	4	4	1
1369	2016-10-19	35	28	35	111	5	2	1	3	0	2	2	1	2	1	3	1	2	1	11	2	2	3	1	10	1	3	1	13	1	1	0				0				3	2	3	4	3	3	2.5	2	2	1
1370	2016-10-19	35	28	35	111	5	2	1	4	0	2	2	1	2	1	3	2	1	1	14	1	2	2	1	8			0				0				0				3	3	3	4	3	5	3	3	4	1
1371	2016-10-19	35	28	35	111	5	2	1	2	0	2		2		1	3	2		2					1	10	10	2	1	13	10	1	0				0				3	2	3	3	3	4	3	4	2	2
1372	2016-10-19	35	28	35	111	5	2	1		0	2	2	2	2	1	3	2		2					1	14	2	2	1	15	1	1	0				0				1	3	1	3	1	3	4	3	2	1
1373	2016-10-19	35	28	35	111	5	2	1	4	1	2	2	2	2	1	3	3	1	1	16	1	2	3	1	13	1	2	1	15	1	1	0				0				3	3	2	3	3	3	3	3	3	1
1374	2016-10-25	82	35	82	255.5	7	1	1	4	0	2		2		1		2		1	12	2	2	4	1	12	1.5	2	0				0				0					3		3		3	1	2	4	1
1375	2016-10-25	82	35	82	255.5	4	1	2	5	0	2	2	2	2	2	3	1	2	1	11	1	1	1	0				1	13			0				0					2					1	2	2	1
1376	2016-10-25	82	35	82	255.5	1	1	2	5	0	2	2	2	2	1		2		1	12	1	2	3	1	13	1	2	1	13	1	2	0				0				3	3	3	3	1	3	2	4	3	1
1377	2016-10-25	82	35	82	255.5	2	1	1	5	0	2	2	2	2	1		2		1	11	1	2	3	1	13	1	2	1	13	1	1	0				0				3	3	3	3	3	3	2	2	2	1
1378	2016-10-25	82	35	82	255.5	3	1	1		0	2		2		1		1	1	1	10	1	2	4	1	11		1	1	9		1	1	7	1.5	1	0				3	3	3	3	3	3	2	2	2	1
1379	2016-10-25	82	35	82	255.5	3	1	2	5	0	2	2	2	2	1		1	1	1	12	1	2	4.5	0				1	11	2	1	1	13	1	2.5	0				3	3	3	3	3	3	2	2	3	1
1380	2016-10-19	103	49	103	108	1	2	2	3	3	2	2	2	2	1	3	1	2	1	9	1	2	3	1	12	2	1	1	11	4	2	1				0				3	4	3	4	3	4	3	3	3	1
1381	2016-10-19	103	49	103	108	1	2	2	4	0		2	1	2	1	3	1	1	1	12	1	1	4	0				1	13	1	1	1	16	1	2	0				3	2	3	1	3	2	1	1	1	1
1382	2016-10-19	103	49	103	108	1	2	2	5	1	1	2	1	2	2	3	1	2	1	13	1	2	4	1	12	1	1	1	13	2	2	1	14	2	3	0					3					3	3	3	1
1383	2016-10-19	103	49	103	108	1	2	2	5	0	1	2	2		1		1	1	1	9	1	2	2	0				1		2	2	0				0				3	2	3	2	3	2	2	2	2	1
1384	2016-10-19	103	49	103	108	1	2	2	5	0	2	2	2	2	1		1	1	1	14	1	2	3	0				0				0				0				3	5	3	3	3	3	3	3	3	1
1385	2016-10-19	103	49	103	108	1	2	2	5	0	2	2	2	2	1		1	1	1	13	1	2	2	0				1	13	1	1	0				0				3	3	3	3	3	3	3	3	3	1
1386	2016-10-19	103	49	103	108	1	2	2	5	0	2	2	2	2	1	3	1	1	1	12	1	2	5.5	1	13	1	4	1	12	2	2	1	15	1	2	0				3	2	3	4	3	3	3	3	3	1
1387	2016-10-19	103	49	103	108	1	2	2	4	0	2		2		1		1	1	1	14	1	2	3	0				1	14	0.5	1	0				0				3	5	3	5	3	4	2	3	3	1
1388	2016-10-19	103	49	103	108	1	2	2	5	0	2	2	2	2	1		1	2	1	13	1	1	6	0				1	14	1	2	0				0				3	2	3	1	3	4	3	2	4	1
1389	2016-09-13	13	12	13	231.667	1	1	2		0	2	2	2	2	2	3	1	1	1	9	1	2	7	1	11	6	2	1	10	5	1	0				0				3	2	3	2	3	2	2	2	2	1
1390	2016-09-13	13	12	13	231.667	4	1	2	3	0	2	2	2	2	2	3	3	1	1	12	1	2	6	1	6	0.5	1	1	6	0.5	1	0				0					2		2		2	3	3	2	1
1391	2016-09-13	13	12	13	231.667	5	1	2		0	2	2	2	2	1		2		1	12	1	1	6	1	13	2	0.5	1	14	10	1	1	13	1	2	0					4		3		5	3	4	3	1
1392	2016-09-13	13	12	13	231.667	5	1	1	3	0	2	2	2	2	1		2		1	11	1	2	4	1	10	3	2	1	12	1	1	0				0				3	3	3	3	3	3	3	3	3	1
1393	2016-10-04	91	20	91	250.364	4	1	2	5	0		2		2	1		1	3	2					0				1	8		1.5	0				0				3	5	3	2	3	5	2	2	3	1
1394	2016-10-04	91	20	91	250.364	4	1	2	3	0	2	2	2	2	1		1	1	1	12	1	2	6	1	13	2	2	1	11	4	0.5	0				0				3	3	1	1	1	1	4	4	3	1
1395	2016-10-04	91	20	91	250.364	4	1	1	4	0	2	2	2	2	1				1		1	2	6	1	10	7.5	3.5	1	12	0.5	2.5	0				0				1		1		1		3	3	3	1
1396	2016-10-04	91	20	91	250.364	4	1	2		1	2	2	2	2	1		3		1	13	1	2		0				1	11	0.5	1	0				0				1	3	1	3	1	3	1.5	1.5	1.5	1
1397	2016-09-20	19	1	19	135	10	2	1		0	1	1	2		2	3	1	1	1	11	1	2	7	1	7	25	4	1	12	2	3	0				0				3	4	3	3	3	3	4	4	4	2
1398	2016-09-20	19	1	19	135	10	2	2	3	0	2	2	1	2	1		3		1	13	1	2	7	1	15	2	2	1	13	2	2	0				0				3	2	3	3	3	3	3	4	4	1
1399	2016-09-20	19	1	19	135	10	2	1	4	0	1		2		1		1	1	2					1	17	20	3	1	17	4	2	1	17			0					3		3		3	3.5	3.5	3.5	2
1400	2016-09-20	19	1	19	135	10	2	1	4	0	2	2	2	2	1	3	1	1	1	14	1	2	4	1	14	3	2	1	15	2	2	1	14	1	3	0					4		3		2	4	3	3	1
1401	2016-10-20	73	18	73	887.564	5	2	1	3	0	2	2	2	2	1		2		1		1	2	3	0				1	16	1	2	0				0				3	3	3	4	3	4	4	3	3	1
1402	2016-10-20	73	18	73	887.564	5	2	1	4	0	2	2	2	2	2	3	3		1		1	2	1	1		10	3	0				0				0				2	3	1	2	1	1	2	3	4	1
1403	2016-10-20	73	18	73	887.564	5	2	2	3	0	2	2	2	2	1		2		1	14	1	2	6	1	12	4	1	1	13	4	1	0				0				3	3	3	3	3	3	3	3	3	1
1404	2016-10-20	73	18	73	887.564	5	2	2	5	0	2		2		1		1	1	2					1	15			1	14			0				0				3		3		3		4	4	4	1
1405	2016-10-20	73	18	73	887.564	5	2	1	4	0	2	2	2	2	1		2		2					0				1	12	2	1	0				0				1	3	1	3	1	2	3	3	3	1
1406	2016-10-20	73	18	73	887.564	5	2	1	5	0	1	2	2	2	1		1	1	2					1	11	1	2	1	12	1	2	0				0				3	2	3	3	3	3	4	3	2	1
1407	2016-10-20	73	18	73	887.564	5	2	1	2	0	2	2	2	2	1		1	1	1	13	1	1	8.5	1	10	10	2	1	13	7.5	2	0				0				3	4	3	4	3	4	4	3	2.5	2
1408	2016-10-20	73	18	73	887.564	5	2	1	3	0	2	2	2	2	1		2		1	14	1	2	3	1	10	2	2	1	13	1	1	0				0				3	3	3	4	3	3	3	4	4	1
1409	2016-10-20	73	18	73	887.564	5	2	1	4	1	2	2	2	2	1		1	2	1	14	1	2	6	1	16	1	1	1	16	2	1	0				0				1	3	1	3	1	3	4	4	4	2
1410	2016-10-18	36	29	36	50	1	2	2		0	2	2	2	2	1		2		1	11	1	2	6	1	14	1	1	1	11	1	2	1	7	1	4	0				3	4	3	3	3	2	3	2	3	1
1411	2016-10-18	36	29	36	50	1	2	2	5	0	2	2	2	2	1		2		1	13	1	1	5	1	15	1	1	1	12	2	2	0				0				3	4	3	2	3	2	3.5	3.5	3.5	1
1412	2016-10-18	36	29	36	50	1	2	2	4	0	2	2	2	2	1	3	1	1	1	10	1	1	6	0				0				0				0				2	3	3	4	3	2	3	3	3	1
1413	2016-10-18	36	29	36	50	1	2	2		0	2	2	2	2	1		1	1	1	12		2	4	0				1	16	2	1	0				0				3	3	1	3	3	3	4	4	4	2
1414	2016-10-18	36	29	36	50	1	2	2	2	0	2	2	2	2	1		1	1	1	12	1	2	4	0				1	13	1	2	0				0				3	4	3	3	3	4	4	4	4	1
1415	2016-10-28	50	8	50	15	1	1	2	4	0	2	2	2	2	1		2		1	12	1	1	6	1	13	7	4	1	12	3	2	0				0				3	3	3	3	1	3	4	4	4	1
1416	2016-10-28	50	8	50	15	1	1	1	5	0	2	2	2	1	1	3	1	1	1		1	2	7	0				1	13	1	1	0				0				3	3	3	3	3	3	1	2	1	1
1417	2016-10-28	50	8	50	15	1	1	1	4	0	2	2	2	2	1		2		1	7	1	2	6	1	12	5	2	0				0				0				2	2	3	2	1	5	2	2	2	1
1418	2016-10-28	50	8	50	15	1	1	2	2	0	2	2	2	2	1		1	1	1	12	1	1	8	0				0				0				0				3	3	3	3	3	3	2	2	2	1
1419	2016-10-28	50	8	50	15	1	1	1	5	0	2	2	2	2	1		2		1	12	1	1	5	0				0				0				0				1	3	1	3	1	2	4	4	3	1
1420	2016-10-28	50	8	50	15	1	1	2	5	0	2	2	2	2	1		2		1	11	1	2	5	0				1	11	2	1	0				0				3	3	3	3	1	3	2	2	2	1
1421	2016-10-28	50	8	50	15	1	1	1	4	0	2	2	2	2		3	2	1	1		1	2	5	1	6			0				0				0				1	3	1	3	1	3	3	3	3	1
1422	2016-10-27	30	5	30	285	1	1	2	5	0	2	2	2	2	1		1	1	1	13	1	2	6.5	0				1	12	3	2	0				0				1	3	3	4	2	2	3	4	3	1
1423	2016-10-27	30	5	30	285	1	1	2	4	0	1	2	1	2	1		1	1	1	11	1	2	5	0				1	10	2	1	0				0				3	3	3	3	3	5	3	3	3	1
1424	2016-10-27	30	5	30	285	1	1	2	2	0	2	2	1	2	1		1	1	1	11	1	2	6	0				1	12	1	1.5	0				0				3	4	3	3	3	3	3	3	3	1
1425	2016-10-27	30	5	30	285	1	1	2	3	0	2	2	2	2	1		1	1	1	12	1	2	1	0				1	12	1	1	0				0				3	3	3	4	3	4	2	3	2	1
1426	2016-10-27	30	5	30	285	1	1	2	4	0	2	2	1	2	1		1	1	1	12	1	1	8	1	13	1	1	1	11	2.5	1	1	13	1	3	0				3	4	3	3	3	3	3	4	3	1
1427	2016-10-27	30	5	30	285	1	1	2	4	0	2	2	2	2	1		2		1	9	1	2	3	0				1	10	1	1	0				0				3	3	3	3	3	3	2	2	2	1
1428	2016-10-14	51	3	51	354.545	10	2	1	3	0	2		2		1		1	1	1	13	1	2	7	1	11	7	3	1	13	5	1	0				0				3	3	3	3	3	3	3	3	3	1
1429	2016-10-14	51	3	51	354.545	10	2	1		0	2		2		1		1		1	14	3	1	1	1	9	2	3	1	13	3	1	0				0				3	1	3	2	3	3	4	4	3	1
1430	2016-10-14	51	3	51	354.545	10	2	1	2	0	2	2	2	2	1		2		1		1			1	11	15	2	1	15	5	1.5	0				0				3	1.5	3	2.5	3	2.5	4	3.5	4	2
1431	2016-10-14	51	3	51	354.545	10	2	1	5	0	2	2	2	2	1	3	1	1	1	7	1	2	4	1	9	1	1	1	7	1	1	0				0				3	3	3	5	3	5	4	4	4	1
1432	2016-10-14	51	3	51	354.545	10	2	1	3	0	2	2	2	2	1		3		1	12	1	2	5	1	12	10	2	0				0				0				3	4	3	4	1	4	3	3	3	1
1433	2016-10-14	51	3	51	354.545	10	2	1	4	0	2	2	2	2	2	3	1	2	2					1	10	15	3	1	13	20	1	0				0				3	5	3	5	3	5	5	2	1	2
1434	2016-10-14	51	3	51	354.545	10	2	1		0	1				1	3	1	1	1	15	1	2	5	1	12	4.5	1	1	9	2.5	1	0				0				3	3	3	3	1	2	3	3	3	1
1435	2016-11-02	83	29	83	61.875	6	2	1	5	0	2	2	2	2	1		3		1	15	1	1	6	1	9	10	2	1	15	10	2	0				0				3	1	3	3	1	1	3	4	4	1
1436	2016-11-02	83	29	83	61.875	6	2	1	5	0	2	2	2	2	1		1	1	1	12	1	2	7	1				0				0				0				3	3	3	2	3	3	2	3	4	1
1437	2016-10-27	74	11	74	227.586	2	1	1		0	2		2		1		1	1	1	10	3	2	7	0				0				0				0				3	2	3	2	3	2	3	3	3	1
1438	2016-10-27	74	11	74	227.586	2	1	1	3	1	2	2	1	2	1		3		1	5	1	1	4	1	8	2	1	0				0				0				3	3	3	3	1	2	4	4	4	1
1439	2016-10-20	109	59	109	392	2	2	1	4	0	2	2	2	2	1		1	1	1	12	1	1	5	1	14	5	2	1	14	1	0.5	0				0				3	3	3	3	3	3	1	2	2	1
1440	2016-10-20	109	59	109	392	2	2	2	5	0	2	2	2	2	1		3		1	13	1	2	3	0				1	13	1	2	1	13	1	2	0				3	2	3	3	3	3	1	1	1	1
1441	2016-10-20	109	59	109	392	2	2	1	5	1	2	2	2	2	1		2		1	14	1	2	3	0				0				0				0										3	4	5	1
1442	2016-11-07	92	13	92	79.5	1	1	2	5	0	2	2	2	2	1	3	1	2	1	11	1	2	4	1	13	3	1	1	12	5	1	0				0				1	4	3	3	1	5	2	2	2	1
1443	2016-11-07	92	13	92	79.5	1	1	2	5	0	2	2	2	2	1		1	2	1	12	1	1	6	1	12	3	2	1	12	5	3	1	14	2	5	0				3	2	3	2	3	5	4	4	5	1
1444	2016-10-28	50	8	50	15	1	1	2	3	0	2	2	2	2	1		1	2	1	7	1	2	3	0				1	12	0.5	0.5	0				0				3	3	3	3	3	3	4	4	4	1
1445	2016-11-07	92	13	92	79.5	1	1	2	5	0	2	2	2	2		3	1		1	12	1		7	1	12	2	1	1	12	8	1	0				0				1	4	1	4	1	4	3	2	2	1
1446	2016-11-07	92	13	92	79.5	1	1	2	2	0	2	2	2	2	1		2		1	9	1	2	3.5	1	14	1	1	1	12	3	1	0				0				3	3	3	3	3	3	1.5	1.5	1.5	1
1447	2016-09-26	59	29	59	37.5	1	2	1	2	0	2	2	1	2	1		1	1	1	13	1	2	4	1	4	8	5	1	13	4	2	0				0				3	1	3	4	3	5	5	5	5	2
1448	2016-09-26	59	29	59	37.5	2	2	1	4	1	2		2		1	1	2		1	13	1	2	6	1	14	4	3	1	14	4		0				0				3	3	3	3	3	3	3	3	4	1
1449	2016-09-26	59	29	59	37.5	1	2	1	5	0	2	2	2	2	1		1	1	1	14	1	1	5	1	15	4	4	0				0				0				3	3	3	4	3	3	5	4	4	1
1450	2016-09-26	59	29	59	37.5	1	2	1	5	0	2	2	2	2	1		1	1	1	13	3	1	6	1	13	4	1	1	13	16	2	0				0				3	2	3	2	3	2	4	4	4	2
1451	2016-09-26	59	29	59	37.5	2	2	1	1	0	2		2		1		1	1	1	15	1	2	5	1	12	8	4	1	15	2	1	0				0				3	5	3	5	3	5	5	5	5	1
1452	2016-09-28	52	38	52	141	3	1	1	2	0	2		2		1		2		1	10	1	2	3	0				0				0				0				3	2	3	3	1	3	2	3	2	1
1453	2016-09-28	52	38	52	141	1	1	1	4	0	2	2	2	2	1		2		2					1	11	15	2	1	13	10	1	0				0				3		1		3		3	3	5	2
1454	2016-09-28	52	38	52	141	3	1	1	4	2	2	2	2	2	1		2		1	10	2	2	6	1	12	5	1	1	10	1	3	0				0				3	4	3	5	3	5	2	3	2	1
1455	2016-09-28	52	38	52	141	2	1	1	2	0	2	2	2	2	1	3	2	1	1	5	1	2	6	1	13	1	1	1	7	1	1	0				0				1	5	1	4	1	4	1	2	2	1
1456	2016-09-28	52	38	52	141	1	1	1		0	2	2	2	2	1		2		1	10	1	1	7	1	10	5	2	0				0				0				3	3	3	3	3	3	1	1	1	1
1457	2016-09-28	52	38	52	141	1	1	1	4	0	2	2	2	2	1		1	1	1	11	1	2	3	0				1	11	1	1	0				0				3	4	3	2	3	3	3	2	2	1
1458	2016-09-19	20	18	20	500.967	3	2	2	2	0	2	2	2	2	1		2		1	8	1	2	4	1	16	1.5	1	1	16	10	2	0				0				3	3	3	2	3	3	3	3	3	1
1459	2016-09-19	20	18	20	500.967	3	2	2	5	0	2		2		2	3	2		1		1	2	5	0				1		2	2	0				0				3	3	3	3	3	3	3	3	3	1
1460	2016-09-19	20	18	20	500.967	3	2	1	4	0	2	2	2	2	1		2		1	14	1	2	3.5	1	13	5	3	1	14	4	0.5	0				0				3	3	3	3	3	4	3	3	3	1
1461	2016-09-19	20	18	20	500.967	3	2	2		0	2	2	2	2	1		1	3	1		1	2	5	0				0				0				0										5	5	5	1
1462	2016-09-19	20	18	20	500.967	3	2	2		0	1	2	1	2					2					0				0				0				0				3	3	3	3	3	3	4	4	4	2
1463	2016-09-19	20	18	20	500.967	2	2	2		0	2	2	2	2	3	3	1	2	1	16	1	2	7	0				1	15	1	2	0				0				3	3	3	4	3	5	3.5	3.5	4.5	1
1464	2016-09-30	75	47	75	210	5	2	2	4	0	2		2		1		3		1	13	1	2	5	0				1		1.5	2	0				0													1
1465	2016-10-05	31	17	31	599.87	1	1	1	5	0	2	2	2	2	1		2		1	11	1	2	4.5	1	12	20	1	1	12	3	1	0				0				3	3	3	3	3	3	3	2	2	1
1466	2016-10-05	31	17	31	599.87	1	1	1	4	0	2	2	2	2	1		3		1	10	1	2	3	1	12	20	1	1	12	1	2	0				0				3	4	3	5	3	5	2	2	1	1
1467	2016-10-05	31	17	31	599.87	1	1	1		1	2	2	2	2	1		3		1	13	1	2	3.5	0				1	8	0.1	2	1	13	1	1	0				3	3	3	3	3	3	1	1	1	1
1468	2016-10-07	12	11	12	440	3	1	2		0	2	2	2	2	1	3	2		2					1				1				0				0				3	5	3	5	3	5	3.5	2.5	2.5	1
1469	2016-10-07	12	11	12	440	3	1	2	4	0	2	2	2	2	1	3	3		2					0				1	12	1	2	0				0				3	2	3	3	3	3	2	2	3	1
1470	2016-10-07	12	11	12	440	3	1	2	4	0	2	2	2	2	1	3	2		1	12	1	2	4.5	0				1	12	1	2	0				0				3	3	3	3	3	3	2	2.5	2.5	1
1471	2016-10-11	94	52	94	90	2	2	2	3	0	2	2	2	2	1		1	1	1	13	1	1	5.5	0				1	13	4	1.5	0				0				3	3	3	3	3	3	4	4	4	1
1472	2016-10-11	94	52	94	90	2	2	2	2	0	2	2	2	2	1		1	1	1	13	1	1	6	1	14	6	2	1	13	4	1	0				0				3	3	3	4	3	4	5	4	5	1
1473	2016-10-11	94	52	94	90	2	2	2		0	2		2				1	1	2					0				0				0				0					4		2		4	4	4	4	1
1474	2016-11-07	32	26	32	52	2	1	1	1	0	2	2	2	2		3			1	12	1	2		1	14	1	1	0				0				0										4			1
1475	2016-11-07	32	26	32	52	1	1	1	2	0	2	2	2	2	1		3		1	12	1	2	6	1	13	1	1	1	12	1	1	0				0				3	1	3	4	3	2	3	3	2	1
1476	2016-09-06	62	6	62	49.6154	2	2	1		0	2	2	2	2	1		2		1	16	1	2	5	1	16	2	1	1	10	1	1	0				0				3	4	3	4	3	4	4	4	4	2
1477	2016-11-07	32	26	32	52	1	1	1	3	0	2	2	2	2					1	12	1	2	4	1	11	12	2	1	12	3	1	0				0										3	3	3	2
1478	2016-10-14	76	32	76	241.2	6	1	2		0	2	2	2	2	1		1	1	1		1	2	3	0				1	12	2	1	0				0				1	4	1	3	1	2	3	3	3	1
1479	2016-10-14	76	32	76	241.2	6	1	2	2	0	1	1	2	2	2	3	1	2	1	11	1	2	4	1	7	0.5	2	1	11	3.5	2	0				0				3	3	1	2	3	2	3	2	3	1
1480	2016-10-14	76	32	76	241.2	5	1	2		0	2	2	2	2	1		1	1	1	9	1	2	4	1	13	7	2	1	13	2	1.5	0				0				3	3	3	3	3	3	3	3	3	1
1481	2016-10-14	76	32	76	241.2	4	1	2	5	0	2	2	2	2	1		2		1	10	1	1	4	0				1	12	1	1	0				0				1	1	1	1	1	1	4	3	2	1
1482	2016-10-14	76	32	76	241.2	5	1	1	5	0	2	2	2	2	1		1	2	1		1	2	5	1	10	10	2	1	9	10	2	1	12	2	2	0				3	2	3	3	3	2	2	2	2	1
1483	2016-10-14	76	32	76	241.2	5	1	1	5	0	2	2	2	2	2	3	1	1	1	10	1	1	4	1	12	5	1	1	10	10	1.5	0				0				3		3		3		2	2	2	1
1484	2016-10-13	104	56	104	103.5	5	1	2	3	0	2	2	2	2	1		2		1	11	1	2	1	0				1	10	0.1	1	0				0				3	3	3	3	3	3	2	2	2	1
1485	2016-11-03	60	16	60	135	4	2	2		0	2	2	2	2	1		1		1	13	1	2	4	1	13	1	2	1	12	1	2	0				0										2	2	2	1
1486	2016-11-03	60	16	60	135	2	2	2	2	0	2	2	2	2	2	3	1	2	1	13	1	2	3	0				1	11	1	1	1	11	1	3	0				3	3	3	3	3	4	3	2	4	1
1487	2016-11-03	60	16	60	135	3	2	2	4	0	2	2	1	2	1		1	1	1	11	1	2	3.5	1	13	0.083	1	1	11	1	1.5	1	16	0.16		0				3	3	3	3	3	3	1.5	2.5	2	1
1488	2016-10-12	11	5	11	407.143	2	1	2		0	2	2	2	2	1		3		1	11	1	2	5	1	9			1	12			0				0				3	3	1	3	1	3	3	2	4	1
1489	2016-10-12	11	5	11	407.143	1	1	2	3	0	2		2		2	3	1	1	1	11	1	1	6	0				1	11	2	1	0				0				3	3	3	3	3	3	2	3	3	1
1490	2016-10-12	11	5	11	407.143	1	1	2	5	0	2		2		1		2		1		1	2	3	0				0				0				0				3	3	3	3	1	4	2	1	2	1
1491	2016-10-12	11	5	11	407.143	3	1	2		0	2	2	2		1		3		1	11	1	2	3	1	10	1	1	1	10	1	1	0				0													1
1492	2016-10-19	61	43	61	98.5185	5	2	1	3	0		2		2	1		1	1	1	13	1	2	6	1	8	250	2	1	11	150	2	1	17	1	4	0				1	3	1	3	1	4	4	4	3	2
1493	2016-10-19	61	43	61	98.5185	5	2	1		0	2	2	2	2	1		2		1	14	1	2	2.5	1	15	2	3	0				0				0				3	4	3	3	3	4	2	2	2	1
1494	2016-10-19	61	43	61	98.5185	5	2	1		0	2	2	2	2	2	3	3		1	13	1	2	3	1	14	2	1	1		2	1	0				0					4		3		2	4	3	2	2
1495	2016-10-19	61	43	61	98.5185	5	2	1	2	0	2	2	2	2	1	3	1	2	1	15	1	2	5	1	9	1	1	1	15	1	1	0				0				3	2	3	2	3	2	3	3	3	1
1496	2016-09-09	53	32	53	529.694	1	1	2	3	0	2	2	2	2	2	3	1	1	1	13	1	2	3.5	1	17		1	1	14	0.5	1	0				0				3	3	3	3	3	3	3	3	3	1
1497	2016-09-09	53	32	53	529.694	2	1	2	2	0	2	2	1	2					1	13	1	2	5	0				1	14	2	2	0				0				3	3	3	3	3	3	4	3	3	2
1498	2016-09-09	53	32	53	529.694	4	1	2	5	0	2	2	1	2	1		1	1	1	7	1	2	3	0				1	11	1	2	0				0				3	3	3	3	3	4	3	4	3	1
1499	2016-09-06	62	6	62	49.6154	2	2	1	2	0	2	2	2	2	1		3		1		1	2	5	1	13	7	6	1	14	3	2	0				0				3	3	3	3	3	3	4	4	4	2
1500	2016-10-12	95	11	95	1262.61	6	1	1	5	0	2	2	2	2	1		2		2					0				0				0				0				3	1	3	1	3	1	3	3	3	1
1501	2016-09-09	6	6	6	44.7917	2	2	2	1	0	2	2	2	2	1		1	1	1	12	1	2	2	0				1	10	0.5	1.5	1	14	1	3	0				3	3	3	3	3	3	1.5	1	1	1
1502	2016-09-09	6	6	6	44.7917	2	2	1		0					1		2		1		1	2	7	1	15	2	3	0				0				0					3		3		3	4	4	4	2
1503	2016-09-09	6	6	6	44.7917	2	2	1	2	0	2	2	2	2	1		1	1	1	13	1	2	3	1	14	3	2	1	12	1		0				0				3		3		3		3	3	3	1
1504	2016-09-09	6	6	6	44.7917	2	2	1	4	0	1	2	2	2	2	3	1	2	1	14	1	2	1	1	8	4	2	1	11	1	0.8	0				0				3	3	3	3	3	3	2	2	2	1
1505	2016-09-12	54	39	54	112	6	1	1	1	0	2		2		2	3	2		2					0				1	13	1	1	0				0				3	3	1	2	3	4	4	4	5	1
1506	2016-09-12	54	39	54	112	6	1	1	4	0	2		2		1		2		1	12	1	2	6	0				0				0				0				3	2	3	2	3	2	3	3	3	1
1507	2016-09-12	54	39	54	112	6	1	1	5	0	2	2	1	2	2	3	2		1	11	2	2	6	1	11	7	3	1	11	2	1	0				0				1	4	1	4	1	4	2	2	1	1
1508	2016-09-12	54	39	54	112	6	1	1	4	0	2	2	2	2	1		3		1	11	1	2	4	1	10	15	3	1	11	3	2	0				0				3		3		3		2	2	2	1
1509	2016-09-12	54	39	54	112	6	1	1	4	0	2	2	2	2	1		2		1	10	1	2	6	1	11	2	2	0				0				0				1	2	1	3	1	3	1	2	2	1
1510	2016-10-14	38	30	38	67.3333	2	1	2	4	0	2	2	2	2	1		2		1	12	1	2	2	0				1	12	1	3	1	13	1	2	0				3	3	3	3	3	3	3	3	3	1
1511	2016-10-14	38	30	38	67.3333	2	1	1	4	0	2	2	2	2	1		1	1	1	13	1	2	5	1	12	1	3	1	13	1	2	0				0				3	3	3	3	3	3	2	2	2	1
1512	2016-10-14	38	30	38	67.3333	2	1	2	4	0	2	2	2	2	1		2		1	12	1	2	2.5	0				1	13	1	1	0				0				3	5	3	4	3	3	2.5	1.5	1.5	1
1513	2016-10-14	38	30	38	67.3333	2	1	2	4	0	2	2	2	2	1		2		1	12	1	2	3	0				1	11	1	3	1	12	1	2	0										3	3	2	1
1514	2016-10-14	38	30	38	67.3333	2	1	2	5	0	1	2	2	2	1	3	1	1	1	9	1	2	7	0				1	12	2	2	1	13	1	2	0				3	3	3	3	3	3	2	3	2	1
1515	2016-10-20	107	58	107	58	1	2	1	3	0	2	2	2	2	2	3	2		1	13	1	2	6	1	10	3	2	1	10	3	2	0				0				3	5	3	1	3	3	4	3	3	1
1516	2016-10-20	107	58	107	58	2	2	2	1	0	2	2	2	2			1	1	1	14	1	2	3	0				0				0				0				3	2	2	4	2	4	4	4	4	1
1517	2016-10-20	107	58	107	58	1	2	2	3	0	2		2		1		1	1	1	11	1	2	3	1	15	1	1	1	16	1	2	0				0				3	3	3	3	3	3	3	3	3	1
1518	2016-10-20	107	58	107	58	1	2	2		0					1		1	2	1	10	1	2	2	0				1		1	1.5	0				0				3	2.5	3	3	3	3	2.5	3.5	3	1
1519	2016-10-20	107	58	107	58	2	2	2	4	0	2		2		1		1	2	1	12			5.5	0				1	13			0				0				1	1	1	1	1	1	2	2	2	2
1520	2016-10-12	95	11	95	1262.61	6	1	1	3	1	2	2	2	2	1		3		1	11	1	2	4	1	10	20	4	1	12	1	1	0				0				3	2	3	2	3	2	1	2	2	1
1521	2016-10-12	95	11	95	1262.61	6	1	1	5	0	2	2	2	2	1		3		1	14	1	2	2	0				1	5			1	10			0				3		3		3		3	3	3	1
1522	2016-10-26	65	45	65	69.2308	1	2	1	5	0	2	2	2	2	1		3		1		1	2		0				0				0				0				1	2	2	3	1	1	3	2	3	1
1523	2016-10-26	65	45	65	69.2308	1	2	1		0			1		1		1	1	1	13	1	2	5	1	5	25	5	1	13	20	1	0				0				3	2	3	2	1	4	5	4	3	1
1524	2016-10-26	65	45	65	69.2308	1	2	1	2	0	2	2	2	2	1		1	2	1		1	2	6	1	10		3	1	15		1	0				0				3	3	3	3	3	3	3	3	4	1
1525	2016-10-26	65	45	65	69.2308	1	2	1	5	0			1	2	2	3	3		1		1	2	5	1	8	25		1	14	15		0				0				3	5	3	2	3	3	4	4	5	1
1526	2016-10-25	96	18	96	717.882	5	2	2	4	0	2	2	2	2	1	3	1	1	1	15	1	2	4	0				1	13	2	1	0				0										3	3	4	1
1527	2016-10-25	96	18	96	717.882	5	2	2	2	0					1		2		1	13	1	1		0				1	12	0.5	1	0				0				3	2.5	3	2.5	3	2.5	2.5	2.5	4	1
1528	2016-10-25	96	18	96	717.882	5	2	2	5	0	2	2	2	2	2	3	1	1	1	13	1	2	4.5	0				1	12	14	2	0				0				3	4.5	3	4.5	3	4.5	3	3	4	2
1529	2016-10-25	96	18	96	717.882	5	2	2	3	0	2	2	2	2	1		1	1	1	12	1	2	2.5	1	12	1	1	1	8	1	1	1	15	1	3.5	0				3	3	3	3	3	2	3	3	3	1
1530	2016-10-25	96	18	96	717.882	5	2	1		0					1	3	1	1	1	13	1	2	1	1				1				0				0													1
1531	2016-10-25	96	18	96	717.882	5	2	1	5	0	2	2	1	2	1		1	1	1	12	1	2	4	1	11	12	1.5	1	11	0.5		0				0				3	3	3	3	3	3	3	3	3	1
1532	2016-10-25	96	18	96	717.882	5	2	1	5	0					1		2		1	16	2	2	2	1	16	1	2	0				0				0				3	3	3	3	3	3	3	3	3	1
1533	2016-11-03	77	7	77	173.25	4	2	2	5	0	1	2	2	2	1		1	1	1	13	1	2	5	1	13	4	1	1	13	4	2	0				0				3	2	3	3	3	3	3	3	3	1
1534	2016-11-03	77	7	77	173.25	4	2	2	2	0	2	2	2	2	2	3	1	2	1	10	1	2	6	1	10	2	2	1	10	1	2	1		1	2.5	0				3	3	3	3	3	3	3	3	4	2
1535	2016-11-03	77	7	77	173.25	4	2	2	5	0	2	2	2	2	1	3	1	1	1	10	1	2	5	0				1	11	1	2	1	15	1	3.5	0				3	4	3	3	3	4	3	3	4	1
1536	2016-11-14	66	20	66	172.125	1	1	1	5	1	2	2	1	2	1		2		1	12	1	1	5	1	13			1	11			0				0				3	4	3	2	3	3	2	2	3	1
1537	2016-11-14	66	20	66	172.125	1	1	1	5	0	2	2	2	2		3	2		1	12	1	2	2	1	12	4	2	1	13	1	1	0				0				3	3	3	3	3	3	3	3	3	2
1538	2016-11-14	66	20	66	172.125	1	1	2	5	0	2	2	2	2	1		1	1	1	10	1	2	3.5	0				1	7	3	1	1	9	2	4	0				3	4	3	4	1	3	1	1	1	1
1539	2016-10-17	39	13	39	53	3	1	2		0	1	1	1	1	1	3	1	1	2					1	12	4	1	1	12	4	1	0				0				3	3	3	3	1	3	1	2	2	1
1540	2016-01-01	40	11	40	440	1	1	2	2	0	1	2	2	2	1		1	2	1	12	1	1	7.5	1	7	1	1	1	10	2	2	1	11	1	3	0				1	3		3		3	2.5	4	4.5	1
1541	2016-01-01	40	11	40	440	1	1	1	5	0	2	2	2	2	1		2		1		1	2	3	1	13	2	1	1	10		1	1	12	2	3	0				3	1	1	5	1	5	2	2	2	1
1542	2016-01-01	40	11	40	440	1	1	1	5	0		2		2			2		1		1	1	7	1	11	10	1.5	0				0				0					4		4		3	4	3	3	1
1543	2016-10-10	21	19	21	98.5507	4	1	1	5	1	1	1	2	2	1		1	1	2					1	12	5	4	1	7	1	1	0				0				3	3	3	3	3	3	4	4	4	1
1544	2016-10-11	108	51	108	41.5385	1	2	1	1	0	2	2	2	2	2	3	2		1	14	1	2	5	1	13	20	2	1	13	2	2	0				0					4		4		4	5	4	2	1
1545	2016-08-22	98	29	98	81.5217	5	2	1	3	0	2		2		1		2		2					0				0				0				0				3	3	3	3	3	3	3	3	3	1
1546	2016-10-13	97	53	97	150	1	2	1	5	0	2	2	2	2	1		2		1	13	1	2	6	0				0				0				0				3	1	3	1	2	2	1	1	3	1
1547	2016-10-13	97	53	97	150	1	2	1	5	0	1	2	2	2	1		2		1	12	1	1	5	1	9	1	1	1	10	6	1	1	13	1	3	0				3	2	3	3	3	1	2	1	1	1
1548	2016-10-13	97	53	97	150	1	2	1	5	0	2	2	2	2	1		3		2					1	11	15	3	1	12	10	1	0				0				3	3	1	3	1	3	3	4	1	2
1549	2016-10-13	97	53	97	150	1	2	1		0	2	2	2	2	1		1	1	1	12	1	2	3	1	13	10	4	1	11	1	2	0				0				3	4	3	3	3	5	2	2	1	1
1550	2016-10-13	97	53	97	150	1	2	1	5	1	2	2	2	2	1		1	1	1	12	1	2	6	0				1	7	0.2	1.5	0				0				3	2	3	2	3	2	1	1	1	1
1551	2016-10-13	97	53	97	150	1	2	1	2	0	2	2	2	2	1		3		1	12	1	2	4.5	1	11	0.5	2	1	8	2.5	3	1	16	1.5	4	0				3	2	3	2	3	2	1	1	1	1
1552	2016-10-13	97	53	97	150	1	2	1		0	2	2	2	2	1		1	1	1	14	1	2	4	1	9	2.5	2	1	12	1	1	1	14	1	3	0				1	4	1	3	1	3	2	2	1	1
1553	2016-09-01	62	6	62	49.6154	1	2	1	1	0	1	2		2	1		2		1	14	1	2	2	1	12	15	2	1	13	5	3	0				0				3	3	3	3	1	4	5	5	5	2
1554	2016-09-01	62	6	62	49.6154	1	2	1	5	0	2	2	2	2	1		2		2					1	15	2	2	0				0				0				3	2	3	3	3	3	4	4	4	1
1555	2016-09-01	62	6	62	49.6154	1	2	1	3	0	1	2	1	2	1		3		1	12	1	2	4	0				0				0				0				3	1	3	1	3	1	3	3	3	1
1556	2016-08-15	17	16	17	139.821	4	2	2	5	0	2	2	2	2	1		2		1	13	1	2	3	0				1	13		1	1	15	1	3	0				3	3	1	5	1	4	3	3	3	1
1557	2016-08-15	17	16	17	139.821	4	2	2	5	0	2	2	2	2	1		2		2					1	15	0.5	2	0				0				0				3	4	3	4	3	4	3	3	3	1
1558	2016-08-15	17	16	17	139.821	4	2	2	3	0	2	2	2	2	1		1	1	1	13	1	2	8	0				1	10	0.5	2	0				0				3	2	3	3	3	3	3	3	3	1
1559	2016-08-16	17	16	17	139.821	4	2	2	4	0	2	2	2	2	1		1	1	2					0				1	13			0				0				3	3	3	3	3	3	3	4	5	1
1560	2016-08-15	17	16	17	139.821	4	2	2	3	0	2	2	2	2	1	3	2		1	10	1	2	4	0				1	12		1	0				0				3	4	3	3	3	3	3	3	3	1
1561	2016-08-21	41	31	41	138	3	2	2	2	0	2	2	2	2	2	3	1	1	1	12	1	2	3	0				0				0				0				3	4	3	2	3	3	3	3	2	1
1562	2016-08-19	41	31	41	138	3	2	2	4	0	2		2		1		1	2	1	12	1	2	2	1	12	15	2	1	13	2	1	0				0				3	2	3	3	3	3	2.5	2.5	2.5	1
1563	2016-08-20	41	31	41	138	3	2	2	4	0	2	2	2	2	1		1	1	1	12	1	2	2.5	1	15	2	0.5	1	11	3	1	0				0				3	3	3	3	3	3	1	1	1	1
1564	2016-08-21	41	31	41	138	3	2	2	3	0	2	2	2	2	1		1	1	1	12	1	1	7	0				0				0				0				1	2	3	4	3	4	2	2	2	1
1565	2016-08-21	98	29	98	81.5217	5	2	1	1	0	2	2	2	2	1		1	1	1	14	1	2	2	1	13	4	6	0				0				0				3	4	3	4	3	4	4	4	3	1
1566		98	29	98	81.5217	5	2	1	5	1	2		2		1		2		2					1		8	3	1		1	2	0				0				3	4	3	4	3	5	4	4	4	1
1567	2016-08-22	98	29	98	81.5217	5	2	1	4	0	2	2	2	2	2	3	1	1	1	14	1	2	6	1	14	6	1	1	14	3	2	0				0				2	1	3	4	3	3	3	4	3	2
1568	2016-09-06	42	32	42	120.6	1	1	1	4	0	2	2	2	2	1		1	1	1	12	1	2	3	1	12		1	0				0				0				3	3	3	3	3	2	3	3	3	1
1569	2016-09-06	42	32	42	120.6	1	1	1	2	0		1			1		3		1	11	1	2	4	1	13	5	2	1	13	1	1	0				0				3	3	3	3	3	3	1	1	1	1
1570	2016-09-06	42	32	42	120.6	1	1	1	1	0	2	2	2	2	1		2		2					1	12	1	3	0				0				0				2	3	1	2	2	3	3	3	3	1
1571	2016-09-06	42	32	42	120.6	1	1	2	4	0	2		2		1		2		1	10	1	2	2	0				1	13	1	2	0				0				3	2	3	3	3	4	1	2	3	1
1572	2016-09-06	42	32	42	120.6	1	1	1	5	0	2	2	2	2	1		2		1	11	1	2	4	0				0				0				0				3	2	3	3	3	2	3	2	2	1
1573		84	23	84	128.714	2	2	1	3	0	2	2	2	2	2	3	3		1	11	3	1	8	1	11	1	4	1	14	2	2	0				0				3	2	3	2	3	2	3	3	3	2
1574	2016-08-24	84	23	84	128.714	1	2	2	4	0	2	2	2	2	1		2		2					1	15	15	3	0				0				0				2	4					1.5	1.5	1.5	1
1575	2016-08-25	84	23	84	128.714	1	2	2	3	0	2	2	2	2	1		1	1	1	14	1	2	5.5	1	15	5	2	1	13	2	1	0				0				3	4	3	4	3	4	4	4	4	1
1576		84	23	84	128.714	2	2	1	5	0	2	2	2	2	1	3	2		1	9	1	1	8	1	8		2	1	8		1	1	14	1	2	1	15		3		3		3		2	3	3	3	1
1577	2016-08-18	43	33	43	216	4	2	1		0	2	2	1	2	1		3		1	12	1	2	6	1	11	8	2	1	13	3	1	1	15	1	2	0				3	4	3	3	3	2	2	2	2	1
1578	2016-08-19	43	33	43	216	4	2	1	5	0	2	2	2	2	1		2		1	14	1	2	2	1	13	2	2	1	14	2	1	1	11	2	3	0				3	1	3	2	3	3	1	1	3	1
1579	2016-08-18	43	33	43	216	4	2	1	5	0	2		2		1		2		1	12	1	2	3.5	0				0				0				0				3	3	3	4	3	3	3	3	3	1
1580		23	21	23	72	1	2	2		0	2	2	2	2	1	3	2	1	1	15	1	2	6	1	10	0.5	0.5	1	10	4	2	0				0				1	5	1	4	3	3	5	5	5	2
1581		23	21	23	72	2	2	1		0	2	2	2	2	2	3	1	1	1	15	1	2	7	1	10	30	5	1	15	10	2	0				0					5		4		4	5	5	4	2
1582	2016-08-22	23	21	23	72	3	2	2		0	2	2	2	2	2	3	1	1	1	14	1	2	4	0				1	8	2	3	0				0				3	4	3	4	3	4	5	5	5	1
1583		23	21	23	72	3	2	2		0	2	2	2	2	1		1	1	1	13	1	2	2.5	0				1	12		2	1	16	2	3	0				3	3	3	3	3	3	2	4	3	1
1584	2016-08-22	23	21	23	72	3	2	1		0	2	2	2	2	1	3	2		1	14	1	2	6	1	13	4	4	1	15	1	3	0				0				3	3	1	5	1	4	2.5	3.5	2	1
1585	2016-08-26	67	5	67	50	1	1	2	3	0	2	2	2	2	1		2		1	10	1	2	6	0				1	11	1	2	0				0				3		3		3		3	4	3	1
1586	2016-08-26	67	5	67	50	1	1	1	5	0	1	2			1		1	1	1	13	1	2	4	1	13	2	3	0				0				0				3	3	3	3	3	3	3	2	3	1
1587	2016-08-29	14	13	14	28.62	2	1	1	5	0	2	2	2	2	1		1	1	1	11	1	2	2	1	12	2	2	1	12	2	1	0				0				3	3	1	2	1	2	2	2	3	1
1588	2016-09-01	14	13	14	28.62	1	1	1	4	0	2	2	2	2	1		2		1	12		2	3	0				0				0				0				2	1	3	3	3	2	1	2	3	1
1589	2016-09-01	14	13	14	28.62	1	1	1	4	0	2	2	2	2	1		2	2	1	13		2	4	1	12	4	1.5	0				0				0				1	4.5	1	4.5	1	5	3.5	2.5	2	1
1590	2016-08-30	14	13	14	28.62	1	1	1	1	1	2		2		1		2		1	12	1	2	4	0				0				0				0				3	1	3	1	3	1	2	2	2	1
1591		78	13	78	39.75	3	1	1		0	2	2	2	2	1		2		1	12	2	2	6	1	12	3	2	0				0				0					3		3		4	2	2	2	1
1592	2016-09-03	78	13	78	39.75	3	1	1		0	2	2	2	2	1		2		2					0				0				0				0				3	2	3	3	3	4	3	3	3	1
1593	2016-09-04	78	13	78	39.75	3	1	1	3	0	2		1	1	1	3	2		2					1	12		1	0				0				0				1	3	1	3	1	3	4	4	4	1
1594	2016-09-01	78	13	78	39.75	3	1	1	5	2	2	2	2	2	1		1	2	1	9	2	2	2	1	13	2	1	0				0				0				3	2	3	3	3	1	2	2	2	1
1595	2016-08-26	15	14	15	171.346	1	2	2	4	0	2	2	2	2	1	1	1	1	1	14	1	2	6	1	14	3		1	10	16		0				0				3	5	3	5	3	5	4	3	3	1
1596	2016-08-24	44	34	44	1260	3	1	1	5	0	2	2	2	2	1		2		2					0				1	12	3	1	0				0				1	3	3	3	1	3	3	4	3	1
1597	2016-08-23	44	34	44	1260	3	1	1		0					1		2		1	10	3	1	8.5	1	9	2	3	1	10	6	2	0				0				3	3	3	2	3	4	4	3	3	1
1598	2016-08-23	44	34	44	1260	3	1	1	5	0	2	2	2	2	1		2		1	13	2	2	5	1	12	1	3	0				0				0				3	2	3	2	3	2	1	1	1	1
1599	2016-08-24	44	34	44	1260	3	1	2	3	1	2	2	2	2	1		1	1	1	14	1	2	5	0				1	13	2	1	0				0					2.5		2.5		3.5	4.5	3.5	3	1
1600	2016-07-14	7	7	7	152.444	3	2	2	5	0			1	2	1		1	1	1	13	1	2	4	0				1	13	5	2	0				0				3		1	2	3		3	3.5	3.5	1
1601	2016-07-14	7	7	7	152.444	3	2	2	5	0	2	2	2	2	1		1	1	1	13	1	2	3.5	0				1	14	3	1	0				0				3		3		3		2.5	2.5	3.5	1
1602	2016-07-13	7	7	7	152.444	3	2	2	5	0	1	2	1	2	2	3	1	1	1		1	2	5	0				1	15	1	3	1	15	1	2	0				3	2	3	5	3	3	2	2	4	1
1603	2016-08-23	24	22	24	48	1	1	1	4	0	2	2	2	2	1	3	2		1		1	2	3	1	12	6	1	1	11	1	2	0				0				3	3	3	3	3	4	2	2	2	1
1604	2016-08-23	24	22	24	48	1	1	1	3	0	2		2		1	3	2		1	12	2	2	3	0				0				0				0				3	5	3			2	3.5	3.5	3.5	1
1605	2016-08-24	24	22	24	48	1	1	1	3	0	2	2	2	2	1		3		1	10	1	2	5	1	13	2	1	1	13	1	1	0				0				1	3	1	4	1	3	1	1	1	1
1606	2016-08-26	24	22	24	48	1	1	1	2	0	2	2	2	2	1		2		1	14	2	2	1	1	14	9	1	1	7			0				0				1	3	1	2	1	3	1	2	2	1
1607	2016-08-28	85	48	85	213	4	2	2	5	0	2	2	2	2	1	3	3		1	12	1	2	2	0				1	8	0.5	1	0				0				3	3	3	4	3	2				1
1608	2016-08-28	85	48	85	213	4	2	2	5	0	2	2	2	2	2	3	1	2	1	11	1	2	4	1	11	0.2	1	1	11	1	1.3	0				0				3	4	3	2	3	2	2	2	2	1
1609	2016-08-28	85	48	85	213	4	2	2	4	0	2	2	2	2	1		2		1	11	1	2	3	1	13		2	1	11	0.5	2	0				0				3	2	3	1	3	1	2	2	2	1
1610	2016-08-28	85	48	85	213	4	2	2		0	2	2	2	2	1		1	1	1	13	2	2	2	0				1	14			0				0				3	3	3	4	3	2	1	2	2	1
1611	2016-08-22	25	23	25	53	1	2	1	4	0	2	2	2	2	1		1	1	1	14	3	1	2	1	14	1	1	1	10	2	2	0				0				3	2	3	3	3	1	5	5	5	1
1612	2016-08-22	68	46	68	452	1	1	2	5	0	2	2	1	2	1		2		1	11	1	2	7	0				1	11	3	0.5	0				0				3	3	3	3	3	3	1	2	3	1
1613	2016-08-19	68	46	68	452	1	1	1	2	0	2	2	1	2	1	3	2		1	12	1	2	8	1	12	14	1	1	10	3	1	0				0				3	5	3	1	3	3	5	5	5	1
1614	2016-11-09	18	17	18	75.2577	2	1	2	5	0	1	1	2	2	1	3	1	1	1	12	1	2	6	1	13	1	2	1	11	2	2	1	14	1	3	0				3	3	3	3	3	3	2	1	1	1
1615	2016-11-09	18	17	18	75.2577	2	1	1	4	0					1	3	3	1	1	12	2	2	4	0				0				0				0				3	3	3	3	3	3	2	2	2	1
1616	2016-11-09	18	17	18	75.2577	2	1	2	5	1	2		2		1		3		1	10	1	2	3	0				1	11	1	2	0				0				3	3	3	3	3	3	1	1	1	1
1617	2016-11-09	18	17	18	75.2577	3	1	2	5	0	2	2	2	2	1		2		1	10	1	1	4	1	11	2	2	1	10	5	2	1	13	1	4	0										3	3	3	1
1618	2016-11-09	18	17	18	75.2577	3	1	2	5	0	2	2	2	2	2	3	1		1	12	1	2	3	0				0				0				0				3	3	3	3	3	3	2	1	1	1
1619	2016-11-09	18	17	18	75.2577	3	1	2	4	0	2	2	2	2	1	3	3	1	1	13	1	2	3	0				1	10	1	1	0				0										3	3	3	1
1620	2016-11-09	18	17	18	75.2577	3	1	1	4	0	2	2	1	2	1		1	2	1	12	1	2	6	1	12	1	2	1	12	1	1	0				0				3	2	3	3	3	3	1	1	1	1
1621	2016-11-09	18	17	18	75.2577	3	1	2	4	0	2	2	2	2	1		1	1	1	11	1	1	6	0				1	12	2	2	1	12	1	2	0					4		3		3	3	2	3	1
1622	2016-11-09	18	17	18	75.2577	4	1	2	5	0	2	2	2	2	1		1	1	1	9	1	2	7	1	13	1	2	1	7	1	2	1	7	2	3	0				1	2	1	2	1	4	2	3	3	1
1623	2016-11-09	18	17	18	75.2577	4	1	1	4	0					1		2		1	12	1	2	3	1	13	1	1	1	13	2	2	0				0				3	3	3	3	3	3	3	3	3	1
1624	2016-11-09	18	17	18	75.2577	4	1	1	5	0	1	2	1	2			2		1	10	2	2	4	1	12	5	1	0				0				0				1	4	1	4	1	5	3	3	2	1
1625	2016-11-09	18	17	18	75.2577	4	1	1		0														0				0				0				0
1626	2016-11-09	18	17	18	75.2577	4	1	1	4	0					2		2		1	12	1	2	5	1	12	2	3	1	11	1	2	0				0					2		2		3	3	3	2	1
1627	2016-11-09	18	17	18	75.2577	4	1	2	4	0	2	2	2	2	1		3		1	12	1	2	6	0				1	12	1	2	0				0				3	3	3	2	1	3	4	4	3	1
1628	2016-11-09	18	17	18	75.2577	6	1	1	5	0	2	2	1	2	1	1		2	1	11	1	2	6	0				0				0				0				3	4	3	4	3	4	2	2	2	1
1629	2016-11-09	18	17	18	75.2577	6	1	2	5	0	2	2	2	2	1		3		1	11	1	2	3	0				1	13	1	1	0				0				3	3	3	2	3	3	3	3	3	1
1630	2016-11-09	18	17	18	75.2577	6	1	1	5	0	2	2	2	2	1		1	1	1	12	1	1	6	1	12	3	3	1	12	2	2	0				0				3	3	3	2	3	4	3	3	2	1
1631	2016-11-09	18	17	18	75.2577	1	1	1	2	0	2	2	2	2	1		2		1	11	2	2	3	1	12	1	3	1	13	1	3	0				0				3	3	3	4	3	2	3	2	2	1
1632	2016-11-09	18	17	18	75.2577	1	1	1	4	0														0				0				0				0
1633	2016-12-03	18	17	18	75.2577	3	1	1	5	0	2	2	2	2	1	3	1	1	1	14	1	1	5	0				1	14	1	1	0				0				3	3	3	2	1	4	4	3	2	1
1634	2016-11-09	18	17	18	75.2577	7	1	2	3	0	1		1		2	3	1	2	1	12	1	2	5	0				1	11	1	2	0				0					4		4		4	3	3	3	1
1635	2016-11-09	18	17	18	75.2577	7	1	2	5	0	2		2		1		3		1	9	1	2	4	0				1	11	1	1	0				0				3	3	3	3	3	3	3	3	3	1
1636	2016-11-09	18	17	18	75.2577	7	1	1	2	0	2	2	2	2	1	3	3		2					1	11	5	2	1	12	1	2	0				0				2	3					3			1
1637	2016-11-09	18	17	18	75.2577	7	1	2		0														0				0				0				0
1638	2016-11-09	18	17	18	75.2577	5	1	2	5	0	2	2	2	2	1		3		1	10	2	2	6	0				1	12	1	2	0				0				3	3	3	2	3	2	2	2	2	1
1639	2016-11-09	18	17	18	75.2577	5	1	2	4	0					1		1	2	1		1		3	1	12	1	1	1	9	3	2	0				0				3	3	3	3	3	3	2	2	2	1
1640	2016-11-09	18	17	18	75.2577	5	1	1	5	0	2	2	2	2	1		2		1	12	2	2	5	0				0				0				0				1	2	1	2	3	2	2	2	2	1
1641	2016-11-09	18	17	18	75.2577	5	1	1	3	0	2	2	2	2	1		2		2					1	14	2	2	1	13	2	2	0				0				3	3	3	3	3	3	4	4	4	1
1642	2016-11-09	18	17	18	75.2577	5	1	2	5	0	2	2	2	2	1		3		1	13	1	2	2	0				1	12	2	30	0				0				3	2	3	3	3	2	2	2	3	1
1643	2016-11-09	18	17	18	75.2577	5	1	1		0	2	2	2	2	1		1	1	1	11	1	2	4	1	10	15	2	1	7	1	2	0				0				3		3		3		3	2	2	1
1644	2016-11-09	18	17	18	75.2577	2	1	2	2	0	2	2	2	2	1		1	1	1	12	1	2	3	0				1	14	1	2	0				0				3	3	3	3	3	3	3	3	3	1
1645	2016-07-05	106	57	106	65.5714	1	2	2	5	1	2	2	2	2	1	3	1	2	1	12	1	2	3	1	13	1	1	1	12	2	1	0				0				3	2	3	3	3	2	2	3	2	1
1646	2016-07-05	106	57	106	65.5714	1	2	2	3	0	2	2	2	2	1	3	1	1	1	10	1	2	2	1	10	2	1	1	11	2	2	1	14	1	3	0				3	2	3	2	3	2	1	1	1	1
1647	2016-07-06	79	20	79	35.0625	1	1	1		0	2	2	2	2	1	3	2	1	2					1	12	4	1	0				0				0													1
1648	2016-07-06	79	20	79	35.0625	1	1	1	4	1	2	2	2	2	1		1	1	1	12	1	2	5	0				0				0				0				3	3	1	1	1	1	3	3	3	1
1649	2016-07-06	55	1	55	39.7059	1	2	1	2	0	2	2	2	2	1		3		1	12	1	2	5	1	12	2	3	1	13	2	2	0				0				3	3	3	4	3	3	2	2	2	1
1650	2016-07-06	55	1	55	39.7059	1	2	1	5	0	2	2	2	2	1		2		1	8	1	2	5	1	9	4	2	1	13	1	1	0				0				3	4	1	5	1	5	3	3	2	1
1651	2016-07-06	8	8	8	67.5	1	1	1		0	2	2	2	2	2	3	1	2	1	12	1	1	5	1	13	1	1	1	13	1	1	0				0										2	3	2	1
1652	2016-07-06	8	8	8	67.5	1	1	1	2	0	2	2	2	2	2	3	1	1	1	10	1	2	2	1	12	5	1	1	12	1	2	0				0				3	3	3	3	3	3	4	3	4	1
1653	2016-07-06	8	8	8	67.5	1	1	2	4	0	2	2	1	2	1		1	1	1	11	1	2	3	0				1				0				0				3	3	3	3	3	3	2	2	2	1
1654	2016-07-20	86	30	86	290.051	8	1	1	5	0	1	2	1	2	1		2		1	8	1	2	3	0				1	7	0.25	1	0				0				3	3	3	3	3	3	1	1	1	1
1655	2016-07-20	86	30	86	290.051	8	1	1	4	0	2	2	2	2	1		2		1	13	1	2	4	0				0				0				0				3	3	3	3	3	3	2	2	2	1
1656	2016-07-20	86	30	86	290.051	8	1	2	5	1	2	2	1	2	1		2		2					0				1	11	2	1	1	12	1	3	0				3	3	3	3	3	3	2	2	2	1
1657	2016-11-04	37	12	37	434.575	5	1	1	5	0	2	2	2	2	1		2		2					1	11	12	1	1	9	3	1	1	7	4	3	0				1	2	1	2	1	2	4	4	3	1
1658	2016-07-21	45	35	45	228.125	1	1	2	3	0	2	2	2	2	1		1	1	1	9	1	1	6	0				1	13	3	1	0				0				3	2	3	2	3	2	2	2	2	1
1659	2016-11-04	37	12	37	434.575	5	1	1	4	0	2		2		2	3	1	1	1		1	2	2	1	6		0.5	1	4	1	1.2	1	10	5	3	0				2	4	2	5	2	5	1	1	2	1
1660	2016-07-21	45	35	45	228.125	1	1	1	5	0	2	2	2	2	1		2		1	12	1	2	3	1	12	1.5	2	0				0				0				3	3	3	3	3	3	3	3	2	1
1661	2016-07-21	45	35	45	228.125	1	1	2	5	0	2	2	2	2	1		1	1	1	11	1	2	3	1	10	5	2	1	10	1	1	0				0				3	5	3	5	3	4	1	1	1	1
1662	2016-07-14	87	28	87	134.68	1	2	1	5	0	2	2	2	2	1		1	1	1	10	1	2	6	1	8	5	2	1	10	3	1	0				0					3		3		3	3	3	3	1
1663	2016-11-04	37	12	37	434.575	5	1	2		1	2		2		1		1	1	1	10	1	1	6	1	12	3	2	1	10	4	1.5	0				0				3	2	3	3	3	4	3	3	4	1
1664	2016-07-14	87	28	87	134.68	1	2	1	4	0	1	2	2	2	2	3	3		1	14	1	2	3	1	7	3	4	1	5	1	2	1	16	1	2	0				3	3	3	2	3	5	1	3	3	1
1665	2016-11-04	37	12	37	434.575	5	1	1	3	0	2	2	2	2	1		1	1	1	13	1	2	4	1	13	1	1	1	7	1	2	0				0				3	3	3	3	3	3	2	2	2	1
1666	2016-07-14	87	28	87	134.68	4	2	1	2	0	2	2	2	2	1		1	1	1	10	1	2	8	1	9	2	3	1	8	0.5	3	0				0				3	1	1	2	1	2	2.5	2.5	3.5	1
1667	2016-07-18	46	36	46	278.571	8	2	2		0	2	2	2	2	1		2		1	14	1	2	2	1	9	4	4	1	9	4	2	1	9		6	0				3	1	3	1	3	1	2	3	3	1
1668	2016-11-04	37	12	37	434.575	5	1	2	5	0	2	2	1	2	1		1	1	1		1	2	4	1	12		1	1	9	1	1	1	12	1	2.5	0				1	2	1	2	3	3	1	1	1	1
1669	2016-07-18	46	36	46	278.571	8	2	2	2	0	2	2	2	2	1		3		1	13	1	2	2	1	14	0.5	30	1	12	3	2	0				0				3	3	3	3	3	4	3	3	2.5	1
1670	2016-11-04	37	12	37	434.575	5	1	2	5	1	2	2	2	2	1	3	2	1	1	9	1			1	13	0.25	1	1				0				0				3	3	3	3	3	3	2	2	3	1
1671	2016-07-14	22	20	22	153	1	1	1	5	1	2	2	2	2	1		2		1	13	1	2	3	1	12	4	1	1	13	1	2	0				0				1	3	1	4	3	1	2	3	3	1
1672	2016-11-04	37	12	37	434.575	5	1	1	5	0	2		2		1		1	1	1	9	1	2	6	1	12	6	2	0				0				0				3	3	3	2	3	3	2	2	2	1
1673	2016-01-01	47	37	47	216	1	1	2	3	2	2	2	2	2	2	3	1	1	1	13	1	2	6	0				1	13	2	2	0				0				3	3	1	2	1	4	3	4	4	1
1674	2016-11-04	37	12	37	434.575	5	1	1	3	0	2		1		1		1	1	1	11	1	2	4	1	8	5	2	1	8	1	2.5	1	12	2	3	0				3	3	3	2	3	4	1	1	1	1
1675	2016-01-01	47	37	47	216	1	1	2	5	0	2	2	2	2	1		1	1	1	9	1	1	6	0				1	12	1	2	0				0				3	4	3	4	1	5	2	3	3	1
1676	2016-01-01	47	37	47	216	1	1	2	5	0	2	2	2	2	1		3		1	11	1	2	3	0				1	12	2	1	1	12	1	4	0				3	2	3	3	3	4	3	3	3	1
1677	2016-01-01	47	37	47	216	1	1	2	4	0	2	2	2	2	1		1	1	1	14		2	3	0				0				0				0				3	4	3	3	1	5	2	2	2	1
1678	2016-11-04	37	12	37	434.575	5	1	1	5	0	2	2	2	2	1		1	1	1	13	1	1	5	1	12		0.16	1	8		1	0				0				3		3		3		2	2	2	1
1679	2016-01-01	47	37	47	216	1	1	2	4	0	2	2	2	2	1	3	2		1	10	1	2	1	1	11	1	1	1	7	1	1	1	13	1	2	0				3	3	3	3	3	3	2	2	2	1
1680	2016-07-14	26	24	26	330.909	7	2	1	5	0	2	2	2	2	1		1	1	1	12	1	2	4.5	1	11	2	3	0				0				0				1	1	3	4	3	3	2.5	2.5	2.5	1
1681	2016-07-14	26	24	26	330.909	7	2	1	4	0	2	2	2	2	1		1		1	16	1	2	3	1	7	2	1	1	14	3	1	0				0				1	1	3	5	3	2	2	3	3	2
1682	2016-11-04	37	12	37	434.575	5	1	1	4	0	2	2	2	2	1		3		1	12	1	2	5	0				1	9	3	1	0				0				3	5	3	3	3	3	3	3	3	1
1683	2016-11-04	37	12	37	434.575	5	1	2	5	0	2	2	1	2	2	3	1	2	1	11	1	2	6	1	13	1	0.5	1	11	2	1	0				0				1	3	1	2	1	2	3	2	2	1
1684	2016-07-14	26	24	26	330.909	7	2	1	5	0	2	2	2	2	1		3		1	14	1	2	3	1	14	1.5	2	1	14	4	1	0				0				1	4	1	4	1	4	2.5	2.5	2.5	2
1685	2016-07-14	26	24	26	330.909	7	2	1	3	0	2	2	2	2	1		2		1	14	1	2		1	13	4	2	1	13	2	1	0				0				3	1	3	3	3	4	3	3	3	2
1686	2016-07-19	99	18	99	847.5	5	2	2	3	0	2	2	2	2	1		3		1	15	1	1	1.5	0				1	11	1	2	0				0				3	3	3	2	3	3	3	4	3	1
1687	2016-07-19	99	18	99	847.5	5	2	2	5	0	2	2	2	2	1		1	1	1	11	1	1	6	0				1	12	2	1	1	15	1	2	0				3	4	3	4	3	4	3	4	4	1
1688	2016-07-19	99	18	99	847.5	5	2	2	5	0	2	2			1		1	1	1	15.5	1	2	3.5	1	16		1	1	13	1	1.5	0				0				3	2	3	2	3	2	3	3	3	1
1689	2016-07-20	56	40	56	190	3	1	1	4	0	2	2	2	2	1		2		2					1	12			0				0				0				3	1	3	2	3	2	3	3	3	1
1690	2016-07-20	56	40	56	190	3	1	1	3	0	2	2	2	2	1		2		2					1	12	6	2	0				0				0				3	4	1	3	3	2	3	2	2	1
1691	2016-07-20	56	40	56	190	3	1	1	4	0	2	2	2	2	1		2		2					0				0				0				0				3	3	3	3	3	3	3	3	3	1
1692	2016-07-15	27	19	27	257.931	1	1	1	3	0	2	2	2	2	1	3	2		2					0				0				0				0				3	3	3	2	3	2	1	1	1	1
1693	2016-07-15	27	19	27	257.931	1	1	1	5	0	2	2	2	2	1		3		1	13	1	2	3	0				0				0				0				3	3	3	3	3	3	2	1	1	1
1694	2016-07-15	27	19	27	257.931	1	1	1		0	2		2		2	3	1	1	2					0				0				0				0					2.5		2.5		2.5	3	3	2.5	1
1695	2016-07-18	9	9	9	180	2	1	1	5	0	2	2	2	2	1	3	1	1	1	12	1	1	8	1	13	1	2	1	12	1	1.5	1	13	2	3	0				3	2	2	3	3	2	3	3	3	1
1696	2016-07-18	9	9	9	180	2	1	1	5	0	2	2	2	2	1		3		1	11	1	2	5	1	11		3	1	12		1	0				0				3	4	1	4	3	4	1	1	2	1
1697	2016-07-18	9	9	9	180	2	1	1	5	0	1	2	2	2	1		3	1	1	11	1	2	7	1	13	5	1	0				0				0				3	3	3	3	3	3	3	3	4	1
1698	2016-07-18	33	17	33	657	9	1	2	3	0	2	2	2	2	1		1	1	1	11	1	2	4	1	12	20	2	1	11	3	2	0				0				3	3	3	3	3	3	2	1	2	1
1699	2016-07-18	33	17	33	657	9	1	1	4	0	2		2		2	3	1	1	1	11	1	2	5	1	10	25	6	1	9			0				0					3		3		3	3	2		1
1700	2016-07-18	33	17	33	657	9	1	1	5	0	2	2	2	2	1		3		1	12	2	2	4	0				0				0				0				3	4	3	2	1	3	1	1	1	1
1701	2016-07-18	34	27	34	1267.5	10	2	1	5	0	2	2	2	2	1		2		2					0				0				0				0				3	1	3	2	3	2	2	2	2	1
1702	2016-07-18	34	27	34	1267.5	10	2	1	5	0		2	2	2	2	3	1	1	1	13	1	2	2	1	11	5	2	1	12	0.5	1	0				0				3	4	3	3	3	3	2	2	2	1
1703	2016-07-18	34	27	34	1267.5	10	2	1	5	0	1	1	2	2	1		1	1	1	15	1	2	2	1	12		1	0				0				0				3	3	3	3	3	3	3	3	3	1
1704	2016-07-18	34	27	34	1267.5	10	2	1	4	0	2	2	2	2	2	3	1	1	1	12	1	2	3	1	11	15	3	1	7	1	3	0				0				3	4	3	3	3	3	2	3	3	1
1705	2016-07-18	34	27	34	1267.5	10	2	1	2	0	2	2	2	2	1		1	1	1	12	1	2	1	1	12	10	2	0				0				0				3	3	3	3	3	3	3	3	2	1
1706	2016-07-15	10	10	10	311.75	1	1	1	1	0	2		2		1		2		2					0				0				0				0					5		5		4	3	3	3	1
1707	2016-07-15	10	10	10	311.75	1	1	1	4	0	1	2	1	2	1		2		1		1	2	7	1	14	7	2	0				0				0				1	4	1	4	1	4	5	5	3	2
1708	2016-07-15	69	19	69	113.333	4	1	1	5	0	2		2		2	3	1	1	1	11	1	1	7	0				1	14	3	1	0				0				3	3	3	3	3	3	1	1	1	1
1709	2016-07-15	69	19	69	113.333	1	1	1	4	0	1	2	2	2	1		2		1	11	1	2	4	1	10	3	1	1	14	1	1	0				0				1	3	1	3	1	3	1	1	1	1
1710	2016-07-15	69	19	69	113.333	1	1	2	4	0	2	2	2	2	2	3	1	1	1	12	1	2	3	0				1	12			0				0				3	3	3	2	3	2	3	3	3	1
1711	2016-07-15	69	19	69	113.333	2	1	1	4	0	2	2	2	2	1	3	1	1	1	12	1	2	5	1	13	3	1	0				0				0				1	2	1	2	1	2	2	2	2	1
1712	2016-07-15	69	19	69	113.333	1	1	1	3	1	2	2	2	2	1	3	2		1		1	1	7	1	13	8	3	0				0				0				3	1	3	1	3	1	3	3	3	1
1713	2016-07-15	69	19	69	113.333	4	1	2	2	0	1	2	1	2	1		2		1	10	1	2	5	1	10	4	1	1	10	6	1	0				0				3	3	3	3	3	3	4	3	3	1
1714	2016-07-08	100	54	100	410	5	1	2	5	0	2	2	2	2	1		3		1	11		2	4	0				1	12	4	0.5	0				0				1	4	3	4	3	4	2	2	1	1
1715	2016-07-08	100	54	100	410	5	1	2	5	0	2	2	2	2	1		2		1	9	1	1	2.5	0				1	10	1	1.5	0				0				3	4	3	4	3	3	2	2	2	1
1716	2016-07-13	29	25	29	267.429	4	1	1	5	0	2	2	2	2	1		1	2	1	11	2	2	2	1	9			0				0				0				1	2	3	2	1	2	3	3	3	1
1717	2016-07-13	29	25	29	267.429	4	1	1	2	0	1		1		1		2		1	13	1	2	5	1	13	5	1	1	11	4	3	0				0				3	3	3	2	3	2	3	3	3	1
1718	2016-07-13	29	25	29	267.429	4	1	1	4	0	2	2	2	2	1		2		1	11	1	2	2	1	12	2	4	0				0				0				1	3	1		3	3	2	2	3	1
1719	2016-07-13	80	12	80	333.6	2	1	1	1	1	2	2	2	2	1	3	2		1	12	1	2	0.5	1	13		1	0				0				0					4		2		1	2	2	2	1
1720	2016-07-13	80	12	80	333.6	2	1	2	2	0	2	2	2	2	1	3	2		1	11	1	2	3	0				1	12	1	3	0				0				3	3	3	4	1	3	2	3	4	1
1721	2016-07-13	80	12	80	333.6	2	1	2	5	0	2	2	2	2	1		2		1		1	2	1	0				0				0				0				3	3	3	3	3	3	3	3	3	1
1722	2016-10-14	76	32	76	241.2	6	1	1	3	0	2	2	2	2	1		1	1	1	13	1	2	4	0				1	14	1	0.5	0				0				1	4	1	3	1	3	3	2	2	1
1723	2016-10-14	76	32	76	241.2	6	1	1	4	0									2					0				0				0				0													2
1724	2016-07-14	88	49	88	200.118	1	2	2	3	0	2	2	2	2	1		1	1	1	14	1	2	4	1	7	1	3	1	8	1	2	0				0				3	1	3	3	3	3	2	3	3	1
1725	2016-07-14	88	49	88	200.118	1	2	2	2	0	2	2			1		1	1	1	11	1	2	3	1	15		1	1	12		4	0				0				3		3		3		3	3	3	1
1726	2016-07-12	57	41	57	322.759	8	2	2	5	0					1		1	1	1	12	1	2	6	1	13	20	7	1	7	2	2	0				0				3	3	3	3	3	3	3	2	1	1
1727	2016-07-12	57	41	57	322.759	8	2	2	5	0	2	2	2	2	1		2		1	14	1	2	4	0				1	11		1	0				0				3	2	3	3	3	3	2	2	2	1
1728	2016-07-12	57	41	57	322.759	8	2	2	5	0	1	2	1	2	1		1	1	1	13	1	2	0.5	1	11	3	2	1	10	3	3	1	15	1	3	0				3		3		3		1	2	3	1
1729	2016-07-12	57	41	57	322.759	8	2	2	5	0	2		2		1		1	1	1	8	1	2	1.5	0				1	8	1	2	0				0										2.5	2.5	2.5	1
1730	2016-07-12	57	41	57	322.759	8	2	2	2	0	1	2	2	2	1		1	1	1		1	2	5	1	15		2	1		1	2	0				0				3	4	3	4	3	4	2	2	2	1
1731	2016-07-12	70	47	70	700	12	2	1	1	0	2		2		1	3	2		1		1	2	4	1	12	10	2	1	11	7	2.5	0				0				3	3	3	3	3	3	3	4	4	2
1732	2016-07-11	48	22	48	267.84	1	1	1		0	2	2	2	2	1		2		1	11	2	1	7	1	12	5	3	0				0				0				3	3	3	3	3	3	4	4	4	1
1733	2016-07-13	3	3	3	291.2	4	2	2	5	0	2	2	2	2	1		2		1	10	1	1	5	0				1	8		2	1	10		3	0				3	3	3	3	3	3	3	3	4	1
1734	2016-07-11	89	11	89	500	3	1	1	5	0	1	2	2	2	1		1	1	1	13	1	2	5	1	13	3	1	0				0				0				1	3	1	3	1	3	3	3	3	1
1735	2016-07-11	89	11	89	500	3	1	1	5	0	2	2	2	2	1		2		1	8	1	2	3.5	1	8	1	1	1	10	1	2	0				0				3	3	3	3	3	3	4	4	4	1
1736	2016-07-11	89	11	89	500	3	1	2	1	0	2	2	2	2	1		1	1	1	11	1	2	4	0				1	13	1	1	0				0				3	3	3	4	1	3	4	4	4	1
1737	2016-07-11	89	11	89	500	3	1	2	5	0	2	2	1	2	2	3	1	1	1	9	1	1	6	0				1	7	0.5	1	0				0				3	3	3	3	3	3	3	3	3	1
1738	2016-07-11	89	11	89	500	3	1	2		0	2	2	1	2	2	3	1	1	1	10	1	1	4	1	8	1	1	1	12	3	1	0				0				3		3		3		4	3	3	1
1739	2016-07-11	89	11	89	500	3	1	2	3	0	2		2		1		2		1	12	1	2	4	0				1	12	0.25	2	0				0				3		3		3		2	2	2	1
1740	2016-07-08	101	55	101	288.485	4	2	2	5	0	2	2	2	2	1		1	1	1	14	1	1	6	1	8			1	11	2		1	13			0				3		3		3		2	3	4	1
1741	2016-09-21	90	50	90	138	1	1	2	3	0	2	2	2	2	1		2		1		1	2	3	0				1	13	1	2	0				0										4	3	3	1
1742	2016-09-21	90	50	90	138	1	1	2	5	0	2	2	2	2	2	3	3		1	12	1	2	3	0				1	10	1	1	1	13	1	3	0				3	3	3	3	3	3	1	1	1	1
1743	2016-09-21	90	50	90	138	1	1	2	5	0	2	2	2	2	1		1	1	1	11	1	2	3	0				1	11	3	1	1	13	2	3	0										1	1	1	1
1744	2016-09-21	90	50	90	138	1	1	2	2	1	2		2		1	3	2		1	11	1	2	4	0				1	10	1	3	0				0				3	4	3	3	3	2	2	2	2	1
1745	2016-09-13	4	4	4	474	2	1	2	3	0	2	2	2	2	1		1	1	1	11	1	2	5	0				1	12	5	1	1	13	1	3.5	0				1	3	2	3	3	1	3	3	3	1
1746	2016-01-01	71	32	71	402	6	1	2	5	0	2	2	2	2	1		1	2	1	10	3	1	3.5	1	5			1	4	1	1	1	5	1	2	0				3	3	3	1	3	2	3	2	2	1
1747	2016-01-01	71	32	71	402	6	1	2	3	0	2	2	2	2	1		3		1	12	1	2	4	0				1	10		2	0				0										3	3	3	1
1748	2016-01-01	71	32	71	402	6	1	2	4	0	1	2	2	2	2	3	1	1	1	11	1	1	6	1	12	0.5	3	1	10	2	2	0				0				3	1	3	3	1	4	3	2	2	1
1749	2016-06-15	28	17	28	584	2	1	1	5	1		1			1		2		1	12	1	2	3	1	12	20	1	0				0				0				3	3	3	3	3	4	3	2	3	1
1750	2016-06-15	28	17	28	584	2	1	1	5	0	2	2	2	2	2	3	1	1	1	11	1	1	4	0				0				0				0				3		3		3		3	3	3	1
1751	2016-10-26	5	5	5	95	1	1	1	3	1	2	2	2	2	1		1	1	1	12	1	2	4	1	12	2	4	0				0				0					2		4		1	3	3	3	1
1752	2016-10-26	5	5	5	95	2	1	2	3	0	2		2		1		3		1	12	1	1	4	1	13	2	2	1	12	4	1.5	0				0				3	3	1	2	1	2	3	3	3	1
1753	2016-10-26	5	5	5	95	1	1	2	5	0	2		2		2	3	1	1	1	11	1	2	5.5	0				1	12	1	1.5	0				0				3	3	3	3	3	4	2	2	2	1
1754	2016-10-26	5	5	5	95	2	1	2	3	0	2		2		1		2		1	11	1	2	3	0				1	13	6	2	0				0				3	3	3	3	3	3	3	3	3	1
1755	2016-10-26	5	5	5	95	1	1	1	4	1	2	2	2	2	1		2		1	12	1	2	5	1	12	10	1	0				0				0					4		3		3	3	3	2	1
1756	2016-10-26	5	5	5	95	1	1	2		0	2	2	2	2	1		1	2	1	11	1	2	7	1	9	12	2	1	11	3	1	0				0				1	3	1	3	1	3	3	3	3	1
1757	2016-10-17	58	42	58	138.095	1	1	1	3	0	2	2	2	2	1		1	1	1	13	1	2	3.5	1	10	6	3	1	8	0.3	1	0				0				1	4	1	4	1	4	1.5	1.5	1.5	1
1758	2016-10-17	58	42	58	138.095	1	1	1	4	0					1		1	1	2					1	13	0.5	3	0				0				0				3	3	3	2	3	3	2	3	2	1
1759	2016-10-17	58	42	58	138.095	1	1	1		0	2	2	2	2	1		1	1	1	12	1	1	3	1	11	4	3	0				0				0				3	3	3	2	3	2	2	2	2	1
1760	2016-10-24	81	48	81	461.5	4	2	2	2	0	2		2		1	3	1		1	12	1	2	3	0				1	15	1	2	0				0				3	5	3	5	3	5	3	3	3	1
1761	2016-10-24	81	48	81	461.5	4	2	2	4	0	2	2	2	2	1	3	1	1	1	15	1	2	2	0				1	14	2	1	0				0				3	3	3	3	1	3	2.5	2.5	3	1
1762	2016-10-24	81	48	81	461.5	4	2	2	5	0	2	2	2	2	1		1	1	1	12	1	2	1	0				1	12	0.5	1	0				0				3	3	3	3	3	3	3	3	3	1
1763	2016-10-24	81	48	81	461.5	4	2	2	3	0	2	2	2	2	1		1	1	1	13	1	2	5	1	15	2	1	1	12	3	1	0				0				3	3	3	3	3	4	3	4	3	1
1764	2016-10-31	72	2	72	571.2	4	2	1	5	0	2	2	2	2	1	3	2		1		1	1	3	1	8	10	2	1	17	10	1	0				0				3		3		3		3	3	4	2
1765	2016-10-31	72	2	72	571.2	6	2	1	4	0	2	2	2	2	1		3		1	15	1	2	3	1	14	3	3	1	16	2	1	0				0				3	2	3	3	3	4	3	3	3	1
1766	2016-10-31	72	2	72	571.2	6	2	1	5	1	2		2		1	3	3		1	15	1	2	1.5	1	14	10	3	1	14	3	1	0				0				3	3	3	3	3	4	2	3	2	1
1767	2016-10-31	72	2	72	571.2	1	2	1	5	0	2		2		2	3	1	2	1	14	1	2	4	1	7			1	8	25	1	0				0				3	1	3	1	3	1	4	2	3	1
1768	2016-10-21	102	30	102	313.448	1	1	2	3	0	2	2	2	2	1		1	1	1	10	1	2	3	0				1	11	2	3	1	13	1	2	0				3	3	3	3	3	3	1	2	3	1
1769	2016-10-21	102	30	102	313.448	1	1	2	1	0	2	2	2	2	1		2		1	11	1	2	3	0				1	11	1	2	0				0				1	2	3	2	1	3	2	2	2	1
1770	2016-10-21	102	30	102	313.448	1	1	2	3	0	2	2	2	2	1		2		1	12	1	2	4	0				1	12	2	1	0				0				3	3	3	3	3	3	3	3	3	1
1771	2016-10-21	102	30	102	313.448	1	1	1	5	0	2	2	2	2	1		1	1	1	12	1	2	6	0				0				0				0				3	3	3	3	3	3	1	3	3	1
1772	2016-10-21	102	30	102	313.448	1	1	1	5	0	2	2	2	2	1		2		1	13	1	2	2	1	13	2	2	1	13	1	1	0				0				3	3	1	4	1	4	2	2	2	1
1773	2016-10-21	102	30	102	313.448	1	1	2	4	0					1		2		1	13	1	2	5	0				0				1	13	1	2	0				3	3	3	3	3	3	3	3	3	1
1774	2016-10-21	102	30	102	313.448	1	1	1	5	1	2		2		1		2		1	12	1	2	3	0				0				0				0					3		2		3	3	2	2	1
1775	2016-10-19	35	28	35	111	5	2	1	2	0	2	2	2	2	1	3	3	1	1	15	1	2	3	1	14	2	3	0				0				0				3	3	1	4	3	2	4	3	3	1
1776	2016-10-19	35	28	35	111	5	2	1	5	0	2	2	2	2	1	3	1	1	1	14	1	2	4	1				1				0				0				1	1	3	3	1	2	2	3	4	1
1777	2016-10-19	35	28	35	111	5	2	1	2	0	2		2		1	3	1	1	1	13	1	2	4	1	13	4	3	1	11	1	2	0				0				2	3	3	1	3	3	3	4	3	1
1778	2016-10-25	82	35	82	255.5	6	1	2	4	0			1	2	2	3	2	1	1	14	1	2	3	0				1	14	1	1	0				0										2	2	2	1
1779	2016-10-25	82	35	82	255.5	6	1	2	4	0	2	2	1	2	1		2		1		1	2	3	0				1	12	1	1	0				0				3	3	3	3	3	2	3	4	4	1
1780	2016-10-25	82	35	82	255.5	2	1	2	5	0	2		2		1		3		1	10	1	2	3	0				1	9	1	1.5	0				0				3	2	3	3	3	4	2	3	3	1
1781	2016-10-19	103	49	103	108	1	2	2	4	0	2	2	2	2	1	3	2		1	11	1	2	5	0				1	13	2	3	0				0				3	3	3	3	3	3	3	2	4	1
1782	2016-10-19	103	49	103	108	1	2	2	3	0	2	2	2	2	1	3	1	1	1	14	1	2	5	0				1	14	2	1	0				0				3	4	3	3	1	2	3	3	3	1
1783	2016-10-19	103	49	103	108	1	2	2	5	0	2	2	2	2	1		3		1	11	1	2	4	0				1	13	2	1	0				0				3	2	3	3	3	5	2	2	3	1
1784	2016-10-19	103	49	103	108	1	2	2	4	0	2	2	2	2	1		2		1	12	1	2	1.5	0				1	13	2	1	0				0				3		3		3		3	3	3	1
1785	2016-10-04	91	20	91	250.364	4	1	1	1	0	2		2		1		1	1	1	13	1	2	6	1	11	10	3	0				0				0				1	5	1	5	3	5	4	3	3	1
1786	2016-10-04	91	20	91	250.364	4	1	2	4	0	2	2	2	2	2	3	1	1	1	11	1	2	5	0				1	11	2.5	1	0				0				3	2	3	3	3	3	2	3	4	1
1787	2016-10-04	91	20	91	250.364	4	1	1	4	0	2	2	2	2	1		3		1	9	1		6	1	11			0				0				0				3	3	3	3	3	3	4	4	4	1
1788	2016-10-04	91	20	91	250.364	4	1	1	5	0	2	2	2	2	1		2		1	13	1	1	5	1	12	10	3	1	13	3	1	0				0				3	3	2	3	1	3	2	4	3	1
1789	2016-09-20	19	1	19	135	10	2	1		0	2		2		1		2		1	13	1	2	6	1	13		2	1		1	1.5	0				0										3	4	4	1
1790	2016-09-20	19	1	19	135	10	2	2	4	1	2	2	2	2	1	3	1	1	1	13	1	2	3	0				1	15	3	5	0				0				3	4	3	3	3	3	4	4	3	1
1791	2016-10-20	73	18	73	887.564	5	2	1	3	0	2	2	2	2	1		1	1	1	13	1	2	8	0				1	10	1	1	1	17	8	1	0				3	3	3	3	3	3	2	2	2	2
1792	2016-10-20	73	18	73	887.564	5	2	1	3	0	1	1	2	2	2	3	2	1	1	14	1	2	3	1	15	30	3	0				0				0				3	3	3	3	3	3	3	2	2	1
1793	2016-10-20	73	18	73	887.564	5	2	2	5	0					1		1	1	1	13	1		3	0				1	12	1	1	0				0				3	3	3	3	3	2	2	2	2	1
1794	2016-10-20	73	18	73	887.564	5	2	2	5	0					1		1	2	1	11	1	2	6	0				1	13	2	2	1	15	2	4	0				3	3	3	3	3	3	2	2	1	1
1795	2016-10-18	36	29	36	50	1	2	2	5	0	2	2	2	2	1		1	2	1	14	1	2	9	1	15	1	1	1	12	1	2	1	11	5	3	0				3	4	2	2	3	3	2	2	3	1
1796	2016-10-18	36	29	36	50	1	2	2	4	0	2		2		1		2		1	13	1	2	3	1	14	2	2	1	12	2	1	0				0				3	4	3	3	3	3	3	3	4	1
1797	2016-10-18	36	29	36	50	1	2	2		0	2	2	2	2	1		1	1	1	13	1	2	3	1	13			1	12			0				0				3	2	3	2	3	2	2	3	1	1
1798	2016-10-28	50	8	50	15	1	1	2	5	0	2	2	2	2	1		1	1	1	10	1	1	6	1	11	2	2	1	12	0.5	1.5	1	8	0.2	3	0					3		4		2	3	2	1	1
1799	2016-10-28	50	8	50	15	1	1	2	4	0	2	2	2	2	1	3	1	1	1	12	1	2	4	0				1	12	0.5	1	0				0				3	4	3	4	3	5	3	3	3	1
1800	2016-10-28	50	8	50	15	1	1	1	5	0	1	2	2	2	1		3		1	14	1	2	5	1	14	9	3	0				0				0				3	2	3	3	3	1	1	2	2	1
1801	2016-10-28	50	8	50	15	1	1	1	2	0	2	2	2	2	2	3	2		1	11	1	1	3	0				0				0				0				1	3	1	2	1	3	3	3	3	1
1802	2016-10-17	58	42	58	138.095	1	1	1	4	0	2	2	2	2	1		1	2	1	11	2	2	5	1	5	0.25	2	0				0				0				3	4	3	2	3	2	2	1	1	2
1803	2016-10-27	30	5	30	285	1	1	2	5	0	2	2	2	2	1		1	1	2					0				0				1	13	1	3	0				3	3	3	4	3	4	1	1	1	1
1804	2016-10-27	30	5	30	285	1	1	2	3	0	2	2	2	2	1	3	3	1	1		1	1	8	0				1			1	0				0				3	3	3	3	1	5	2	2	3	1
1805	2016-10-27	30	5	30	285	1	1	2	5	0	2	2	2	2	1	3	2		2					0				0				0		1	1	0													2
1806	2016-10-27	30	5	30	285	1	1	2	5	0	2	2	2	2	1	3	2	1	1	10	1	1	6	0				1	12	2	1	0				0				3	5	3	3	3	3	3	3	2	1
1807	2016-10-14	51	3	51	354.545	10	2	1	4	0	2	2	2	2	1		2		1	13		2		1	12	3	2	1	14	1	1	0				0				3	3	3	3	3	3	4	4	2	1
1808	2016-10-14	51	3	51	354.545	10	2	1	3	0	2	2	2	2	2	3	1	1	1	12	1	2	10	1	11	4	2	1	12	1	1	0				0				3	4	3	1	3	3	3	4	5	2
1809	2016-10-14	51	3	51	354.545	10	2	1	5	0	2	2	2	2	1		1	1	1	10	1	2	6	1	15	1	2	1	14	1	1	0				0				3	1	3	3	3	4	3	4	5	1
1810	2016-10-14	51	3	51	354.545	10	2	1	3	0	2	2	1	2	2	3	1	2	1	16	1	2	2.5	1	14	5	3	1	17	5	1	0				0				3	3	3	2	3	1	2	2	2	1
1811	2016-10-14	51	3	51	354.545	10	2	1		0	2	2	2	2	1	3	1	1	1	14	2			1	14	5	2	1	15	5	1	0				0				3	3	3	3	3	2	2.5	2	1.5	1
1812	2016-10-14	51	3	51	354.545	10	2	1	2	0	2	2	2	2	1		1	1	2					1	14	10	3	1	15	5	1	0				0				2	3	3	4	3	3	2	3	4	1
1813	2016-10-14	51	3	51	354.545	10	2	1		0	2	2	2	2	1	3	1	2	1	12	1	2	7	1	4	3	3	1	14	2.5	1.5	0				0				3	5	3	4	1	4	4	4	3	1
1814	2016-10-14	51	3	51	354.545	10	2	1	3	0					1		1	1	1	12	1	2	3.5	1	13	2	3	1	15	1	1	0				0				3	3	3	3	3	3	3	4	3.5	1
1815	2016-10-14	51	3	51	354.545	10	2	1	4	0	2	2	2	2	1	3	2	1	1	12		2	6	1	8	20	3	1	12	3	1	0				0				3	3	3	3	3	3	3	3	2	1
1816	2016-10-14	51	3	51	354.545	10	2	1	2	0	2	2	2	2	1		1	1	1	14	1	2	7	1	9	10	3	1	10	10	1	0				0				3	4	3	4	3	4	4	4	4	1
1817	2016-10-14	51	3	51	354.545	10	2	1	2	0	2	2	2	2	1		2		1	16	1	2	3	1	12	1	1	0				0				0				3	2	3	3	3	3	3	4	4	1
1818	2016-10-14	51	3	51	354.545	10	2	1	3	1	2	2	2	2	1		1	1	1	12	1	2	4	1	4	3	3	0				0				0				3	5	3	5	3	3	3	4	5	1
1819	2016-10-14	51	3	51	354.545	10	2	1	4	0	2	2	2	2	1		1	1	1	15	1	2	6	0				0				0				0				3	3	3	5	3	3	4	5	3	1
1820	2016-10-14	51	3	51	354.545	10	2	1	3	0	2	2	2	2	1		3		1	14	1	2	3.5	1	11	5	2	1	15	4	2	0				0				3	5	3	2	3	3	3	3	3	1
1821	2016-11-02	83	29	83	61.875	6	2	1	3	1	2	2	2	2	1		2		1	14	1	2	6	1	11	1		1	8			0				0				3	3	3	2	3	2	3	3	3	1
1822	2016-11-02	83	29	83	61.875	6	2	1	5	0	2	2	2	2	1		1	1	1	13	1	2	1.5	1	11	2.5	2	1	15	1	1	1	14		3	0				3	3	3	3	3	3	1.5	1.5	1	1
1823	2016-10-27	74	11	74	227.586	2	1	2	3	0	2	2	2	2	1	3	2		1	14	1	2	6	0				1	14	1	1	0				0					3		3		3	3	3	3	1
1824	2016-10-27	74	11	74	227.586	2	1	1	5	0	1	2	1	2	1		1	1	1	11	1	2	4	1	12	3	1	0				0				0										2.5	2.5	2.5	1
1825	2016-10-27	74	11	74	227.586	2	1	2	5	0					1		2		1	11	1	2	3	1	13	0.083	1	1	11	1	1	0				0				3	3	3	3	1	2	2	1	2	1
1826	2016-10-27	74	11	74	227.586	2	1	1	5	1	2	2	2	2	2	3	2		1	13	1	2	4	1	14	8	2	0				0				0					2		2		2	3	3	1	1
1827	2016-10-20	109	59	109	392	2	2	1	5	0	2	2	2	2	2	3	1	2	1	12	1	1	5	0				1	7	1	2	0				0				3	3	3	3	3	3	1	1	1	1
1828	2016-10-20	109	59	109	392	2	2	2	5	0	2	2	2	2	1		2		1	10	1	2	8	0				1	13	1	2	1	8	1	3	0				1	4	1	4	3	2	1	1	1	1
1829	2016-10-20	109	59	109	392	2	2	1	5	0	2	2	1	2	3	3	1	2	1	14	2	2	4	0				0				0				0										1	1	1	1
1830	2016-11-07	92	13	92	79.5	1	1	2	5	0	2	2	2	2	1		1	1	1	10	3	2	3	1	13	1	1	1	10	1	1	0				0				3	3	3	3	3	3	3	3	3	1
1831	2016-11-07	92	13	92	79.5	1	1	2	5	0	2	2	2	2	2	3	1	1	1	12	1	1	5	1	13	1		1	13	2	1	0				0				3	3	3	3	3	3	3	3	3	1
1832	2016-11-07	92	13	92	79.5	1	1	2	4	0	1		2		1		2		2					0				1	13	3	1	0				0				3	1	3	3	3	3	2	2	2	1
1833	2016-11-07	92	13	92	79.5	1	1	2	5	0	2		2		1		2		1		1	1	4	1	12		1	1	12	1	1	0				0													1
1834	2016-11-07	92	13	92	79.5	1	1	2	3	0	2	2	2	2	1		2		1	10	1	1	9	1	11	0.5	1	1	8	2	3	0				0				3	3	1	5	3	4	3	2	3	1
1835	2016-11-07	92	13	92	79.5	1	1	2	4	0	2	2	2	2			1	1	2					1	13	5	1	1	13	2	1	0				0				3	3	3	3	3	3	3	2	2	1
1836	2016-11-07	92	13	92	79.5	1	1	2	3	0	2	2	2	2	2	3	1	2	2					0				1	11	1	0.5	0				0				3	2	1	1	1	1	3	3	3	1
1837	2016-11-07	92	13	92	79.5	1	1	2	4	0	2	2	2	2	1		1	1	1	11	1	2	5	1	7	0.1	2	1	10	2	2	1	7	1.5	2.5	0				3	4	3	3	3	2	2	2	2	1
1838	2016-09-26	59	29	59	37.5	2	2	1	3	0							1	2	1	13	3	1	7	1	8		6	1	10		1	0				0				3	3	3	3	3	3	3	4	4	2
1839	2016-09-26	59	29	59	37.5	1	2	1		0	2	2	2	2	1	3	2		1	12	1	2	10	1	10	5	2	1	11		2	0				0				3		3		3		5	5	5	2
1840	2016-09-26	59	29	59	37.5	1	2	1	3	0	2	2	2	2	1		1	2	1	13	3	2	6	1	12	22	3	1	16	1	1	0				0				3	3	3	5	3	1	4	4	4	2
1841	2016-09-26	59	29	59	37.5	1	2	1	5	0	1	1	2	2	1		1	1	1	14	1	2	7	0				0				0				0				3	5	3	5	2	4	5	5	5	2
1842	2016-09-28	52	38	52	141	3	1	1	3	0	2	2	2	2	1		2		2					1	12	2	3	0				0				0				3	3	3	3	3	3	2	2	2	1
1843	2016-09-28	52	38	52	141	1	1	1	3	0	2	2	2	2	2	3	3	1	1	12	1	2	9	1	12	15	2	1	12	1	1	0				0				3	4	3	3	3	3	3	3	3	1
1844	2016-09-28	52	38	52	141	3	1	1	3	0	2	2	2	2	1		1	1	1	13	1	2	4	1	13	3	3.5	0				0				0				1	3	1	2	1	2	2	2	2	1
1845	2016-09-28	52	38	52	141	1	1	1		0	2	2	2	2	1	3	2		1	13	1	2	2	1	13	5	1	0				0				0				3	4	3	3	3	3	2	3	3	1
1846	2016-09-28	52	38	52	141	3	1	1	3	0	2	2	2	2	1		3		1	10	1	2	7	1	12	7	3	1	12	1	3	0				0				1	3	2	2	1	4	1	2	2	1
1847	2016-09-19	20	18	20	500.967	3	2	2	3	0	2		2		1			1	1	12	1	2	4	0				1	13	3	3.5	0				0				1	4	1	5		3	4	4.5	5	2
1848	2016-09-19	20	18	20	500.967	3	2	2	2	1	2	2	1	2	1		2		1	14	1	2	3	1	13	1	2	1	12	1	1	0				0				3	3	3	3	3	3	3	3	3	1
1849	2016-09-19	20	18	20	500.967	3	2	2	2	0	2	2	2	2	2	3	1	1	1	13	1		3	1	13		1	1	11	2	1.5	0				0				3	3	3	3	3	3	3	4	4	1
1850	2016-09-19	20	18	20	500.967	3	2	2	4	0	2	2	2	2	2	3	1	2	1	14	1	2	7	0				1	14	2	2	0				0				3	3	3	3	3	3	3	3	4	1
1851	2016-09-19	20	18	20	500.967	4	2	1	5	0	2	2	2	2	2	3	2		1	9	3	2	3	0				1	10	1.5	1	0				0				3	3	3	3	3	3	2	3	3	1
1852	2016-09-19	20	18	20	500.967	4	2	1		0									2					0				0				0				0													2
1853	2016-09-19	20	18	20	500.967	4	2	1		0									2					0				0				0				0													2
1854	2016-09-30	75	47	75	210	6	2	2	3	0	2	2	2	2	1		2		1		1	2	2.5	0				1	6		2	0				0				3	4	3	3	3	4	3	3.5	2.5	1
1855	2016-09-30	75	47	75	210	6	2	2	5	0	1	2	2	2	2	3	1	1	1	12	1	2	4	1			2	1			2	1	13		5	0				3	3	3	3	3	3	3	2	1	1
1856	2016-09-30	75	47	75	210	6	2	2	4	0	2	2	2	2	1		1	1	1	12	1	2	6	1	13	10	2	1	11	4	2	0				0				3	4	3	4	3	4	2	3	3	2
1857	2016-09-30	75	47	75	210	5	2	2	2	0	2	2	1	2	2	3	1	1	1	13	1	2	7	1	13	1	1	1	13	2	2	0				0				3	3	3	3	3	3	4	5	5	1
1858	2016-09-30	75	47	75	210	2	2	1	5	0					1	3	1	1	2					1	14	15	2	1	15	4	2	0				0				3	2	3	4	3	3	4	3	3	1
1859	2016-10-05	31	17	31	599.87	1	1	1	5	1	2	2	2	2	1		3		1	11	1	2	4	1	11	0.08	1	0				0				0				3	3	3	3	3	3	2	3	3	1
1860	2016-10-05	31	17	31	599.87	1	1	1	1	0	2	2	2	2	2	3	1	1	1		1	2	5	1	11	20	2	1	9	1	1	0				0				3		3		3		1	1	1	1
1861	2016-10-05	31	17	31	599.87	1	1	1	4	0	2	2	2	2	1	3	2	1	1	8	1	2	4	1	10	1	3	1	13	1	1	1	14			0					3		3		4	5	5	5	1
1862	2016-10-05	31	17	31	599.87	1	1	2	5	0	2	2	2	2	1		1	1	1	10	2	2	3	0				1	12	3	1	0				0				3	4	3	3	3	3	2	3	2	1
1863	2016-10-05	31	17	31	599.87	1	1	2	5	0	2	2	2	2	1		3		1	8	1	2	1	0				1	13	1	2	1	12	1	4	0				3	3					1	1	2	1
1864	2016-10-07	12	11	12	440	3	1	2		0	2	2	1	2	1		1	1	1	12	1	2	3	1	12		1	1	12		2	1	13	1	3	0				3	2	3	2	3	2	2	2	2	1
1865	2016-10-07	12	11	12	440	3	1	2	4	0	2	2	2	2			1	1	1	10	1	2	3	0				1	12	1	2	0				0				3	3	3	3	3	3	2	2	2	1
1866	2016-10-07	12	11	12	440	3	1	2	5	0	2		2				1	1	1		1	2	4.5	1	13	4	1	1	12	1	2	0				0				1	1	1	1	3	4	3	2	2	1
1867	2016-10-11	94	52	94	90	2	2	2	3	0	2	2	2	2	1		1	1	2					1	14	5	2	1	15	2	1	0				0				3	3	3	3	3	3	4	3	3	1
1868	2016-10-11	94	52	94	90	2	2	2	2	0	2		2		1		3		1	13	1	2	4	0				1	14	1	2	0				0				3	3	3	3	3	3	4	4	4	1
1869	2016-10-11	94	52	94	90	2	2	2	4	0					2	3	1	3	2					1	12	27	1	1	12	27	1	0				0				3	5	3	4	3	4	4	4	4	2
1870	2016-10-11	94	52	94	90	2	2	2	5	0	2	2	2	2	1		3		2					1	12	1		1	12	1		0				0				3	4	3	4	3	4	3	3	3	1
1871	2016-10-11	94	52	94	90	2	2	2	5	1		2	1	2	2	3	1	1	1	10	1	2	2	0				1	12	2	3	0				0				3	2	3	2	3	2	3	3	3	1
1872	2016-11-04	37	12	37	434.575	5	1	2	4	0	2	2	2	2	1		1	1	1	13	1	2	2	0				1	12	0.1	1	0				0				1	2		2		2	3	3	3	1
1873	2016-11-04	37	12	37	434.575	5	1	1	3	0	2	2	2	2	1	1	2	1	1	11	2	2	3	1	12	2	2	1	14	1	1	1	14	1	1	0				3	2	3	3	3	3	4	3	3	2
1874	2016-06-20	1	1	1	60.9375	5	2	1	5	0	2	2	2	2	2	3	1	1	1	13	2	1	10	0				0				0				0				3	3	3	3	3	3	5	4	3	2
1875	2016-11-04	37	12	37	434.575	5	1	1	5	0	2	2	2	2	1		3		1	11	1	2	10	0				0				0				0				3	3	3	3	3	3	2	3	3	1
1876	2016-11-04	37	12	37	434.575	5	1	2	2	0	2	2	2	2	1		1	1	1	11	1	2	5	0				1	11	3	3	0				0				2	3	1	4	3	3	3	2	3	1
1877	2016-11-04	37	12	37	434.575	5	1	1	5	0	2	2	2	2	1		2		2					0				0				0				0				3	3	3	3	3	3	1	1	1	1
1878	2016-11-04	37	12	37	434.575	5	1	1	4	0	2	2	2	2	2	3	2		1	13	1	2		1	10	15	2	0				0				0				1	2	1	2	1	3	2	3	3	1
1879	2016-11-04	37	12	37	434.575	5	1	1	3	0	2	2	2	2	1	3	1	1	1	10	1	2	7	1	12	4	2	1	13	1	2	0				0				1	2	1	2	3	4	1	2	3	1
1880	2016-10-19	61	43	61	98.5185	5	2	1	3	0	2	2	2	2	1		1	2	1	13	1	2	5	1	11	7	1	1	9	1	2	0				0				3	4	3	3	3	4	3	3	3	1
1881	2016-11-07	32	26	32	52	2	1	1	2	1	2	2	2	2	1		2		1	7	1	2	3	1	11	6	5	0				0				0										3	3	4	1
1882	2016-11-07	32	26	32	52	1	1	1	2	0	2	2	2	2	1		3		2					1	12		2	0				0				0				3	2	3	2	3	2	3	3	3	1
1883	2016-11-07	32	26	32	52	1	1	1	3	0	2	2	2	2	1		3		1	12	1	2	3	1	13	1	1	1	13	1	1	0				0					3		2		2	3	3	3	1
1884	2016-10-14	76	32	76	241.2	6	1	2		1	2	2	2	2	1		2		1	9	1	2	4	1	13	2	2	1	13	5	1	0				0				3	3	3	3	1	4	4	4	4	1
1885	2016-10-14	76	32	76	241.2	2	1	1		0	2	2	2	2	1		2		2					0				0				0				0				1	3	1	3	1	3				1
1886	2016-10-14	76	32	76	241.2	2	1	2	4	0	2	2	2	2	1		3		2					0				1	12	6	2	0				0				1	3	1	3	1	3	2	3	3	1
1887	2016-10-13	104	56	104	103.5	5	1	2	5	0	1	2	2	2	1		2		2					0				1		1	1	0				0													1
1888	2016-10-13	104	56	104	103.5	5	1	2	4	0	2		2		1		2		1	9	1	1	2	1	13	2	1	1	7	1	1	1	13	1	3	0				1	4	1	4	1	4	2.5	2	1	1
1889	2016-10-13	104	56	104	103.5	3	1	2	1	0									2					0				0				0				0													2
1890	2016-09-09	53	32	53	529.694	4	1	2	3	0	2	2	2	2	1		2		1	13	1	2	5	0				1	5	1.5	1	1	14		2	0				2	3	3	3	3	3	2	3	3	1
1891	2016-10-13	104	56	104	103.5	3	1	2		0									2					0				0				0				0													2
1892	2016-11-03	60	16	60	135	6	2	2		0	2	2	2	2	1		1	1	1	12	1	2	3	1	15	0.083	1	1	14	0.16	2	1	15	1	2	0				3	4	3	4	3	4	2	2	1	1
1893	2016-11-03	60	16	60	135	7	2	2	4	0	2	2	2	2	1		1	2	1	13	1	2	1	0				1	13	1.5	3.5	0				0				3	4	3	3	3	2	2	2	2.5	1
1894	2016-11-03	60	16	60	135	6	2	2	5	0	2	2	2	2	1		2		2					0				1	15	20	1	0				0													1
1895	2016-09-06	62	6	62	49.6154	1	2	1	3	0									2					0				0				0				0													2
1896	2016-10-12	11	5	11	407.143	2	1	2	3	0					2	3	1	2	1	10	1	2	3.5	1	12	1	1	1	6	2	1	0				0					4		3		2	2	2	1	1
1897	2016-10-12	11	5	11	407.143	2	1	2	3	0	2	2	2	2	1		1	1	1	12	1	2	4.5	1	13	1	1	1	13	1.5	1.5	0				0				1	1	3	3	1	1	4	4	4	1
1898	2016-10-12	11	5	11	407.143	3	1	2		0	2	2	2	2	1		1	1	1	12	1	2	4	1	12	1	1	1	12	1	1	0				0										3	3	3	1
1899	2016-10-12	11	5	11	407.143	2	1	2	4	0	2		2		1	3	2		1	13		2	7	1	13	1	1	1	12	1	1	0				0										3	2	2	2
1900	2016-10-19	61	43	61	98.5185	5	2	1	3	0	2	2	1	1	1		1	1	1	10	1	2	7	0				0				0				0				3	4	3	3	3	3	3	3	3	1
1901	2016-10-19	61	43	61	98.5185	5	2	1	5	0	1	2	2	2	1				2					1	8	4	2	0				0				0				3	2	3	2	3	3	3	3	3	1
1902	2016-06-20	1	1	1	60.9375	5	2	1	3	0	2	2	2	2	1		1	1	1	15	3	2	5.5	1	7			1	15		2	0				0				3		3		3		3	4	4	1
1903	2016-09-09	53	32	53	529.694	4	1	1	5	0	2	2	2	2	2	3	2		2					0				0				0				0				3	5	3	3	3	4	2	2	2	1
1904	2016-09-06	62	6	62	49.6154	2	2	1	2	0	1	2	2	2	1	3	2		1	13	1	1	10	0				1	17	4	1	0				0				3	5	1		1		4	4	5	1
1905	2016-09-09	6	6	6	44.7917	2	2	1	5	0	2	2	2	2	1		2		1	13	1	2	3	1	11	8	2	1	10	1	1	0				0				3	4	3	4	3	4	3	3	3	1
1906	2016-09-09	6	6	6	44.7917	2	2	1	3	0	2	2	2	2	1		1	1	1	14	1	2	7	1	13	4	2	1	13	2	2	0				0				3	3	3	4	3	3	3	3	3	1
1907	2016-09-09	6	6	6	44.7917	1	2	2	3	0	2	2	2	2	1		3		1	13	1	2	5	1	12	1	1	1	12	2.5	2.5	1	15	1	3.5	0				3		3		3		2	2	2	1
1908	2016-09-19	63	44	63	117.391	2	2	1	4	0	2	2	2	2	2	3	1	1	1	14	2	2	5	1	6	1	3	1	8	1	2	0				0				3	3	3	3	3	4	3	3	4	1
1909	2016-09-19	63	44	63	117.391	2	2	1	5	0									2					1	14	10	2	1	16	1	2	0				0				3	4	3	4	3	4	4	3	3	1
1910	2016-09-09	105	32	105	53.6	1	1	1	2	0	2	2	2	2	1	3	1	1	1	12	1	2	4	0				0				1	13	1	2	0				3	3	3	4	3	3	3	3	2	1
1911	2016-09-09	105	32	105	53.6	1	1	2		1	2	2	2	2	1		2		1	13	2	2	4.5	0				1	12	0.5	2	0				0				3	3	3	3.5	3	4	1	1	1	1
1912	2016-09-09	105	32	105	53.6	1	1	1	1	0	2	2	2	2	1		3		1	13	1	2	4	0				0				0				0				3	3	3	3	3	2	4	5	5	1
1913	2016-09-09	105	32	105	53.6	1	1	2	2	0	2	2	2	2	1		2		1	11	1	2	4	0				0				0				0					3		4		4	4	4	4	1
1914	2016-09-09	105	32	105	53.6	1	1	2	3	0	2	2	2	2	1		1	1	1	12	1	2	2	0				0				0				0				3	3	3	1	3	4	4	4	4	1
1915	2016-09-09	105	32	105	53.6	1	1	2	2	0	2	2	2	2	1		1	1	1	11	1	2	3	0				1	11		1	0				0				3		3		3		4	4	4	1
1916	2016-09-09	105	32	105	53.6	1	1	1	5	0					1		1	1	1	12	1	1	7	1	11		2	1	10		2	0				0				3	2	3	5	3	2	2	2	2	1
1917	2016-09-09	105	32	105	53.6	1	1	2	3	0	2	2	2	2	1		3		1	12	1	2	3	0				0				0				0				3	2	3	3	3	3	1	2	2	1
1918	2016-09-09	105	32	105	53.6	1	1	2	3	0	2	2	1	2	1		3		1	10	1	2	3	0				1			1.5	0				0				3	3	3	3	3	3	2	2	2	1
1919	2016-09-09	105	32	105	53.6	1	1	2	3	0	2	2	2	2	1	3	2		1	13	1	2	2	0				0				0				0					2		2		2	5	4	3	1
1920	2016-09-09	105	32	105	53.6	1	1	1	2	0	2	2	2	2	1		2		1	12	1	1	3	1	12	1	1	0				0				0				3	3	3	3	3	3	3	3	3	1
1921	2016-09-09	105	32	105	53.6	1	1	1		0	2	2	2	2	1		1	1	2					0				0				0				0					2		2		1	3	4	4	1
1922	2016-09-09	105	32	105	53.6	1	1	1	1	0	2	2	2	2	2	3	2		1	12	1	2	2	1	14	1	1	0				0				0				1	5	1	3	1	3	4	4	4	1
1923	2016-09-09	105	32	105	53.6	1	1	1	2	0	2	2			1	3	2		1	11	1	1	4	0				0				0				0													2
1924	2016-09-19	63	44	63	117.391	2	2	1	5	0	2	2	2	2	1	3	2	1	1	13	1	2	6	1	11	3	3	0				0				0				3	3	3	3	3	3	3	3	3	1
1925	2016-09-12	54	39	54	112	6	1	1	5	0	2	2	2	2	2	3	1	2	1	12	1	2	4	0				0				0				0				3	5	1	3	1	2	3	3	3	2
1926	2016-09-12	54	39	54	112	6	1	1	4	0	2		2		1	3	2		1	12				0				1	10	1	1	0				0				3		3		3		3	3	3	1
1927	2016-09-12	54	39	54	112	6	1	1	5	0	2	2	2	2	1		2		1	12	1	2	4	1	8	15	5	0				0				0				3	5	3	5	3	5	3	2	3	1
1928	2016-10-14	38	30	38	67.3333	1	1	2	5	0	2		2		1	3	2	1	1	11	1	2	3	0				1	12	0.5	2	0				0				3	3	3	3	3	3	3	3	2.5	1
1929	2016-10-14	38	30	38	67.3333	2	1	1	5	0	2	2	2	2	1		1	1	1	11	1	2	4	1	12	0.2	2	1	8	0.1		0				0				3	2	3	3.5	3	3	2	1	2.5	1
1930	2016-10-14	38	30	38	67.3333	2	1	2	5	0	2	2	2	2	1	3	2		1	12	1	2	5	0				1	13	1	1	1	13	1	2	0				3	3	3	3	3	3	2	2	2	1
1931	2016-10-14	38	30	38	67.3333	1	1	1	5	1	2	2	2	2	2	3	1	1	1	11	1	1	7	1	13	1	3	1	11	1	3	0				0				1	4	1	4	3	3	3	3	3	1
1932	2016-10-20	107	58	107	58	2	2	2	2	0	2	2	1	2	1		3		1	11	1	1	6	1	14	4	1.5	1	12	2	2	1	16	1	4	0				3	3	3	2	3	4	2	3	3	1
1933	2016-10-20	107	58	107	58	1	2	2	3	0	2	2	2	2	2	3	1	1	1	13	1	2	3	0				1	13	4	1	0				0				3		3		3		3	3	3	1
1934	2016-10-20	107	58	107	58	2	2	1	5	0	2	2	2	2	1		1	2	1	13	1	2	3	0				0				0				0					3		3		2	3	3	3	1
1935	2016-10-20	107	58	107	58	2	2	2	2	0	2	2	2	2	1	3	3		1	14	1	2	4.5	1	14			1	16	1	1	0				0				1	2	1	3	1	4	3	3	3	1
1936	2016-10-20	107	58	107	58	2	2	2		0	2	2	1	2	2	3	1	2	1	11	1	2	4	1	14	2	1	1	10	5.5	2	0				0				3	3	3	4	3	3	4	4	4	1
1937	2016-10-20	107	58	107	58	1	2	2	2	0	2	2	2	2	2	3	1	2	2					1	15	25	2	1	13	5	1	0				0				3	4	3	4	3	4	4	4	4	1
1938	2016-10-24	64	18	64	1825.38	2	2	1	4	0	2	2	2	2	1		2		1	16	1	2	4	1	10	6	4	1	14	4	1	0				0				3	3	3	3	3	3	2.5	3	4	1
1939	2016-10-24	64	18	64	1825.38	2	2	1	2	0	2	2	2	2	2	3	1	1	1	14	1	2	3	1	12	10	2	0				0				0				3	4	3	4	3	4	4	4	4	2
1940	2016-10-12	95	11	95	1262.61	6	1	2	4	0	2	2	2	2	1		2		1		1	2	2	0				1	12	2	2.5	0				0				3	2	3	3	3	3	3	2	2	1
1941	2016-10-12	95	11	95	1262.61	6	1	1	2	0	2	2	2	2	2	3	2		1	12	1	2	4	0				0				0				0					2		3		2	2	2	2	1
1942	2016-10-12	95	11	95	1262.61	6	1	2	5	0	1	2	2	2	1	3	1	1	1	10	1	1	7	1	12	2	1	1	9	4	2	0				0				3	4	3	4	3	4	3	2	3	1
1943	2016-10-26	65	45	65	69.2308	1	2	1	4	1	2	2	2	2	1		1	1	1	14	1	2	2	1	13	5	2	1	14	5	2	0				0				1	1	3	3	3	1	3	3	3	1
1944	2016-10-26	65	45	65	69.2308	1	2	1	3	0	2	2	2	2	1		1	1	1	10	2	2	7	1	10	8	10	1	10	4	0.5	0				0				3	4	3	3	3	3	4	4	4.5	2
1945	2016-10-25	96	18	96	717.882	5	2	2	5	0	2	2	2	2	2	3	1	1	1	13	1	2	4	0				1	11	1	1	0				0				3	3	3	3	3	3	2	2	3	1
1946	2016-10-25	96	18	96	717.882	5	2	2		0	2	2	2	2	1		1	1	1	13	1	2	3	1	14		1	1	12		2	0				0				3	5	3	4	3	3	3	3	2	1
1947	2016-10-25	96	18	96	717.882	5	2	2	5	0	1		2		1		1	1	1	12	1	2	2	0				1	11	1	1	1	15	1	2	0				3	2.5	3	2.5	3	2.5	2.5	2.5	2.5	1
1948	2016-10-25	96	18	96	717.882	5	2	1	4	0	2	2	2	2	1		2		1	14	2	2	4	1	13	8	3	0				0				0				3	3	3	3	3	2	3	2	2	1
1949	2016-06-27	2	2	2	504	1	2	2	5	0	2	2	2	2	3	3	2		1	14	1	2	3	1	14			1	14			0				0					2		2		2	3	3	3	1
1950	2016-06-27	2	2	2	504	1	2	2	4	0	2	2	2	2	1	3	2		2					0				1				0				0										3	3	3	1
1951	2016-10-25	96	18	96	717.882	5	2	1	5	0	2	2	2	2	1		1	1	1	10	1	2	6	1	11	4	5	1	13	3	1	0				0				3	3	3	2	3	3	3	3	3	1
1952	2016-11-03	77	7	77	173.25	4	2	2	5	0	2	2	2	2	1		3		1	13	1	2	2	0				1	13	1	2	0				0				3	3	3	4	3	3	2	2	3	1
1953	2016-11-03	77	7	77	173.25	4	2	2	4	0	2	2	2	2	1	3	1	2	1	14	1	2	5	0				1	15	1	2	1	14	1	3	0				3	3	3	4	3	2				1
1954	2016-11-03	77	7	77	173.25	4	2	2	5	0	1	2	2	2	1		1	1	1	13	1	2	6	0				1	13	3	2	1	16	1	3	0				3	3	3	4	3	2	2	3	3	1
1955	2016-11-03	77	7	77	173.25	4	2	2	5	0	2	2	1	2	1		1	1	1	11	1	2	4	1	13	1	1	1	11	10	1	1	14	2.5	2	0				3	3	3	3	1	2	3	2.5	2.5	1
1956	2016-11-03	77	7	77	173.25	4	2	2	5	0	2	2	2	2	1		1	1	1	12	1	2	4	0				1	10	1	2	1	11	1	3	0				3	5	3	5	3	5	2	2	2	1
1957	2016-11-03	77	7	77	173.25	4	2	2	2	0	1	1			1		1	1	1	9	1	2	4	1	11	1	2	1	11	4	1	0				0				3	4	3	3	3	3	3	4	4	1
1958	2016-11-14	66	20	66	172.125	1	1	2	3	0	2	2	2	2	1		2		1	8	1	2	4.5	0				1	10			0				0				3		3		3		3	3	3	1
1959	2016-11-14	66	20	66	172.125	1	1	1	5	0	2	2	2	2	1		1	1	1	12	1	2	3.5	1	12	1	1.5	1	13	1	1.5	0				0				3	3	3	3	3	4	4	4	4	1
1960	2016-10-17	39	13	39	53	3	1	2	4	0	2	2	2	2	2	3	1	2	1	11	1	2	8	1	13	3	4	1	12	4	5	0				0				1	3	1	4	1	3	4	4	4	1
1961	2016-10-17	39	13	39	53	4	1	2	2	0		2		2	1	3	2	1	1	13	1	2	1	0				0				0				0				3	2.5	3	2	3	2	1.5	1.5	2	1
1962	2016-10-17	39	13	39	53	4	1	2		0	2	2	2	2	1		1	1	1	11	1	2	4	0				0				0				0				3	3	3	3	3	3	3	3	3	1
1963	2016-10-10	21	19	21	98.5507	4	1	1	4	0	2		2						1	8	1		4	0				0				0				0					1					3.5			2
1964	2016-10-10	21	19	21	98.5507	4	1	2	2	0	2		2		1		2		1	11	1	2	4	0				1	12	1	1	0				0				3	3	3	3	3	3	3	4	3	1
1965	2016-10-10	21	19	21	98.5507	4	1	2	2	0	2		2		1		2		1	11	1	2	3	0				1	12	1	2	0				0				3	3	3	3	3	3	3	3	3	1
1966	2016-10-11	108	51	108	41.5385	1	2	1	5	0	2	2	2	2	1		2		1	15	1	2	2	1	13	5	2	1	13	2	2	0				0				3	2	3	2	3	2	2	2	2	1
1967	2016-10-11	108	51	108	41.5385	1	2	1	4	0	2	2	2	2	2	2	1	1	1	14	1	1	8	1	12	5	2	1	14	2	3	0				0				3	3	3	3	3	3	3	3	3	1
1968	2016-10-11	108	51	108	41.5385	1	2	1		0	2	2	2	2	1		1	1	1	10	1	2	7	1	9	10	3	1	11	0.3	2	0				0				1	3	1	3	1	3	3	2	4	2
1969	2016-10-11	108	51	108	41.5385	1	2	1		0	1	2	2	2	1		3		1	13	1	2	4	1	13	20	2	1	16	10	1	0				0				3	3	3	3	3	3	2.5	2.5	2.5	2
1970	2016-10-11	108	51	108	41.5385	1	2	1	5	0	2	2	2	2	1		3		1	15	1	2	4	1	14	15	2	1	15	5	2	0				0				3	4	3	4	3	4	1	1	1	1
1971	2016-10-13	97	53	97	150	1	2	1		0	1	2	1	2	1	3	2		2					1	11	3	1	1	11	1	2	0				0					5		2		1	1	1	1	1
1972	2016-10-13	97	53	97	150	1	2	1	4	0	1	2	2	2	2	3	2		1	13	1	2	6	1	13	5	4	1	16	3	1	0				0				3	2	3	3	3	4	3	2	2	1
1973	2016-10-13	97	53	97	150	1	2	1	5	0	2	2	2	2	1	3	3	1	1	13	1	2	1	1	12	2	4	1	15	4	2	0				0				3	3	3	3	3	3	1	2	1	1
1974	2016-10-13	97	53	97	150	1	2	1	4	0	2	2	2	2	1	3	1	1	1	12	1	1	9	1	14	6	1.5	1	12	0.5	1.5	0				0				3	5	3	5	3	5	1.5	2.5	1	1
1975	2016-10-13	97	53	97	150	1	2	1	5	0	2		2			3	1	2	1	9	1	1	9	1	12	0.5	8	1	12	1	2	0				0				3	5	3	5	3	5	3	2	1	1
1976	2016-09-01	62	6	62	49.6154	1	2	1	3	0	1	2	2	2	1		1	2	1	14	1	2	7	1	14	15	3	1	14	15	2	0				0				1	3	1	3	1	3	4	4	4	2
1977	2016-08-21	41	31	41	138	3	2	2	2	0	2		2		2	3	3		1	13	1	2	3	0				0				0				0				3	2	3	2	3	2	4	4	4	1
1978	2016-08-21	41	31	41	138	3	2	1	2	0	2	2	2	2	2	3	1	1	1	14	3	1	9	1	14	10	3	0				0				0				3	4	3	4	3	4	2	2	2	2
1979	2016-08-21	41	31	41	138	3	2	1	4	0	1	2	2	2	1		1	1	1	12	1	2	4	1	10	6	3	0				0				0				3	3	3	3	3	3	3	3	4	2
1980	2016-08-18	98	29	98	81.5217	5	2	1		0					1		1	1	1	14	1	2	6	1	12	2	2	0				0				0				3	3	3	3	3	3	4	4	4	1
1981	2016-09-01	62	6	62	49.6154	1	2	1	1	0	2		2		1		2		1	13	1	2	5	1	16	1	10	0				0				0				3	4	3	4	3	4	4	4	4	1
1982	2016-08-30	42	32	42	120.6	1	1	1	5	0			1	2	2	3	2		1	12	1	2	5	0				0				0				0				3	3	3	3	3	3	3	3	3	1
1983	2016-08-26	84	23	84	128.714	2	2	2	3	0	2		2			3	2	1	1	15	1	2	5.5	1	17		1	1	14		1	0				0				3	3	3	3	3	3	3	3	3	1
1984	2016-08-23	84	23	84	128.714	1	2	1	5	0	2	2	2	2	1		2		1	12	1	2	5	1	12	20	2	1		3		0				0				3	3	3	3	3	3	1.5	1	1	1
1985	2016-08-19	43	33	43	216	4	2	1		0	2	2	2	2	1		2		1	13	1	2	5	1	16	1	3	0				0				0													1
1986	2016-08-22	43	33	43	216	4	2	1	2	0	2	2	2	2	1		1	1	1	13	2	2	3	1	11	4	3	0				0				0				3	4	3	3	3	4	3.5	3.5	3.5	1
1987	2016-08-22	23	21	23	72	1	2	1		0	2	2	1	2	1		1	1	2					1	15	1	2	1	11	1	2	0				0				3	4	3	4	3	4	2.5	2.5	2.5	2
1988	2016-08-22	23	21	23	72	1	2	1		0	2	2	2	2	1		3		1	10	1	2	2	1	14	20	3	0				0				0				3	2	3	4	3	4	3	3	3	1
1989	2016-08-22	23	21	23	72	2	2	2		0	2	2	2	2	1		1	1	1	13	1	2	6	0				1	15	3	4	0				0				3	3	3	4	3	3	4	5	4	1
1990		23	21	23	72	3	2	1		0	1	2	2		2	3	2	1	1	12	1	2	5	1	8	25	2	1	12	15	3	1	14	3	2	0					2		2		2	5	5	4	2
1991	2016-08-30	14	13	14	28.62	2	1	1	2	0	2	2	2	2	1		2		2					0				0				0				0				3	2	3	2	3	2	1	1	1	1
1992	2016-08-30	14	13	14	28.62	2	1	1	4	1	2	2	2	2	1		2		2					1	13	1	2	1	13	1	2	0				0				3	3	3	3	3	3	2	2	2	1
1993	2016-08-29	14	13	14	28.62	2	1	1	5	0	2	2	2	2	1		3		1	12	2	2	5.5	1	13	1	3	0				0				0				3	3	3	3	1	4	2	3	3	1
1994	2016-08-29	14	13	14	28.62	1	1	2		0	2	2	2	2	1		2		1	11	1	2	4	0				1	13	2	1	0				0										5	5	5	1
1995	2016-09-01	78	13	78	39.75	3	1	1	5	0	2	2	2	2	1		2		1	11	1	2	3	1	12	1	1	1	12	1	1	0				0				1	1	3	2	1	1	1	2	3	1
1996	2016-09-04	78	13	78	39.75	3	1	1	4	0	2	2	2	2	2	3	1	1	1	10	1	2	4	1	10	3	2	1	10	5	3	1	11	10	1	0				1	4	1	3	1	4	1	1	1	2
1997	2016-08-25	15	14	15	171.346	1	2	2	5	0	2	2	2	2	1		3		1	11	1	2	2	0				1	13	1	2	0				0				3	2	3	3	3	3	3	3	3	1
1998	2016-08-25	15	14	15	171.346	1	2	2	3	0	2	2	2	2	1		1	1	1	15	1	2	4	1	12	5	2	1	12	5	1	0				0				3	3	3	3	1	2	3	3	3	1
1999	2016-08-24	15	14	15	171.346	1	2	2	4	0		2		2	1	3	3		1	13	1			1	13	1	1	1	11	10	2	0				0				3	2	3	3	1	4	2.5	2	2	1
[truncated: 1,014 more rows]
[truncated: 97 more columns]

## Sheet: description
Var	Description
id	participant number
date	date of survey
school	the name of participant's school(de-identified)
strata	strata(stratified for school level, gender, and school characterization status)
psu	cluster sampling variable
midhigh	1 : middle school 2 : high school
gender	the gender of participant
par_incm	household income per month ($US) 1: <2,000 2: 2,000-3,000 3: 3,000-4,000 4: ≥ 4,000
fmhx	Number of family with hearing loss, including parents, siblings, siblings of parents, grandparents, and cousins)
q1_1d	history of sinusitis 1: yes 2: no
q1_1t	took medication for sinusitis in past 2 weeks 1: yes 2: no
q1_2d	history of otitis media 1: yes 2: no
q1_2t	took medication for otitis media in past 2 weeks 1: yes 2: no
q2	subjective hearing discomfort 1: mild 2: moderate 3: severe 4: profound
q3	has hearing aid 1: yes 2: yes, but do not use 3: no
q4	experiences of tinnitus in the past 1 year 1: yes 2: no 3: I don't know
q6_1	personal stereo usage 1: yes 2: no
q6_2	participant's age of first usage of personal stereo
q6_3	type of personal stereo 1: earphones 2: headphones 3: earphones + headphones
q6_4	experiences of being requested to turn down the volume 1: ever experienced 2: never experienced
q6_5	volume level of personal stereo (0-10)
q7_1_1	usage of a LAN gaming center in the past year 1: yes 0: no
q7_1_2	LAN gaming center : first usage age
q7_1_3	LAN gaming center : frequency (/1 month)
q7_1_4	LAN gaming center : mean usage hours (/1)
q7_2_1	usage of a Karaoke room in the past year 1: yes 0: no
q7_2_2	Karaoke room : first usage age
q7_2_3	Karaoke room : frequency (/1 month)
q7_2_4	Karaoke room : mean usage hours (/1)
q7_3_1	usage of a Concert auditorium in the past year 1: yes 0: no
q7_3_2	Concert auditorium : first usage age
q7_3_3	Concert auditorium : frequency (/1 month)
q7_3_4	Concert auditorium : mean usage hours (/1)
q7_4_1	usage of a Dance club in the past year 1: yes 0: no
q7_4_2	Dance club : first usage age
q7_4_3	Dance club : frequency (/1 month)
q7_4_4	Dance club : mean usage hours (/1)
q9_1	self-rated academic performance (1 year ago)
q9_2	self-rated academic performance (2 years ago)
q9_3	self-rated academic performance (3 years ago)
q10_1	Have you ever smoked cigarettes? 1: no 2: yes
q10_2	(If yes) How old were you when you first smoked cigarettes?
q10_3	How many days did you smoked in the past month?
q10_4	How many cigarettes did you smoke in a day?
q11_1	Have you ever drinked alchol beverages? 1: no 2: yes
q11_2	(If yes) How old were you when you first drinked alcohol beverages
q12_1	How often are you drink alcohol beverages? 1: not drinked in the past year 2: <1 / month 3: 1 / month 4: 2-4 / month 5: 2-3 / week 6: ≥ 4 / week
q12_2	How much do you drink at once? 1: 1-2 glasses 2: 3-4 glasses 3: 5-6 glasses 4: 7-9 glasses 5: ≥10 glasses
q13_1	height (cm)
q13_2	weight (kg)
tm_r_1	the status of the right external ear canal 1: normal 2: abnormalies 3: preauricular fistula 4: etc.
tm_r_1_ex	(etc) description
tm_r_2	the status of the right tympanic membrane 1: normal 2: perforation 3: retraction 4: exudative otitis media 5: cholesteatoma
tm_r_2_ex	(etc) description
tm_l_1	the status of the left external ear canal 1: normal 2: abnormalies 3: preauricular fistula 4: etc.
tm_l_1_ex	(etc) description
tm_l_2	the status of the left tympanic membrane 1: normal 2: perforation 3: retraction 4: exudative otitis media 5: cholesteatoma
tm_l_2_ex	(etc) description
hr_r_500	pure tone audiometry - R_0.5khz
hr_r_1000	R_1
hr_r_2000	R_2
hr_r_3000	R_3
hr_r_4000	R_4
hr_r_6000	R_6
hr_r_8000	R_8
hr_l_500	L_0.5
hr_l_1000	L_1
hr_l_2000	L_2
hr_l_3000	L_3
hr_l_4000	L_4
hr_l_6000	L_6
hr_l_8000	L_8
R_0.5	R_0.5
R_1	R_1
R_2	R_2
R_4	R_4
L_0.5	L_0.5
L_1	L_1
L_2	L_2
L_4	L_4
conductive HL	conductive hearing loss 1: yes
sab1	hearing in a noisy environment ("Have difficulty hearing or understanding in a noisy environment”): 1(worst) to 5(best)
kni5	sound localization (“Have trouble finding the sound direction”): 1(worst) to 5(best)
kni22	verbal working memory (“Have difficulty memorizing by listening to verbal orders”): 1(worst) to 5(best)
kni36	fatigue (“Easily feel tired”): 1(worst) to 5(best)
o3_1	Catch cold easily
o3_2	I lack strength and I get tired easily
o3_3	I think I am not healthy
o3_4	My Nose and eyes are itchy, I sneeze, and sometimes I have a runny nose.
o3_5	I experience shortness of breath and I hear whistles from my chest.
o3_6	I have yellow sputum when I cough.
o3_7	I usually have trouble breathing through my nose because my nose is blocked.
o3_8	I am told that I often snore badly.
o3_9	I often have fever and a sore throat.
o3_10	There is a lump in my neck.
o3_11	I get out of breath, even after a little exercise, compared with others.
o3_12	My complexion is bad and my heart pounds even when I am at rest
o3_13	I have a burning feeling or pain in my stomach
o3_14	I feel stuffy or full.
o3_15	My lower belly is painful, or I often have diarrhea.
o3_16	My stomach fells tight or bloated.
o3_17	I feel hopeless because I am sad or depressed.
o3_18	I often do not want to go to school.
o3_19	I have seriously considered suicide or attempted suicide.
o3_20	I often feel nervous as if I am going crazy.
o3_21	I am not calm. I am too active, which can interfere with the activities of other children.
o3_22	I often have nosebleeds and the bleeding does not stop quickly if I am injured.
o3_23	I get bruised easily.
o3_24	My headache or migraine is severe.
o3_25	My ears are sore, or I have an ear discharge.
o3_27	My jaw joints are sore, or I cannot open my mouth well.
o3_28	I have a throbbing pain in my neck/waist/knee etc.
o3_29	(For girls) My menstrual cramps are severe.
o4_1	I eat breakfast regularly.
o4_2	I drink milk or dairy products every day.
o4_3	I eat vegetables and fruit every day.
o4_4	I rarely eat sweet or salty food.
o4_5	I consume soft drinks, hamburgers, pizza, or snacks almost every day.
o4_6	I skip meals or take drugs to lose weight.
o4_7	I wash my hands with soap before eating or after going out.
o4_8	I brush my teeth more than twice a day.
o4_9	I exercise intensely at least three times a week.
o4_10	I allocate study and exercise time well. I feel refreshed after sleeping.
o4_11	I wear a seat belt when I ride in a car.
o4_12	I wear a helmet or protective gear when I use inline skates, roller blades, skateboards, bicycles, etc.
o4_13	I used the internet or play games more than 2 hours a day.
o4_14	I often watch pornography or chat on adult sites.
o4_15	I have been bullied or isolated by my friends over the past year.
o4_16	I have a person to talk to when I have worries or problems.
o4_17	I am worried about problems in my family.
o4_18	I have seriously considered running away from home during the past year.
o4_19	My safety is threatened by violence at home or school.
o4_20	I have carried a knife/club/nunchaku as a weapon.
o4_23	I have used marijuana or psychotropic drugs to hallucinate.
o4_24	I worry about gender issues.
o4_25	I have been abused physically, mentally, and/or sexually.
